# Supplementary material for: Whole Genome Sequence, Variant Discovery and Annotation in Mapuche-Huilliche Native South Americans
Source: Sci Rep. 2019 Feb 14;9:2132. doi: 10.1038/s41598-019-39391-z (PMC6376018; doi:10.1038/s41598-019-39391-z)
Supplement: Supplementary file 2 — Table S9 [file 41598_2019_39391_MOESM2_ESM.xlsx]

## Sheet: Table S9
HUI genomic variant information						Functional annotation				Frequency
Chr_pos	Ref	Alt	rs ID	Gene	Position	CADD13_PHRED	fathmm-MKL_coding_pred	CLNDN	CLNSIG	HUI	CHI	AMR	EUR	EAS	SAS	AFR
10_100183570_G_C	G	C	rs2296434	HPS1	exonic	24.1	D	Hermansky-Pudlak_syndrome|Hermansky-Pudlak_syndrome_1|not_specified	Benign/Likely_benign	0.318182	.	0.1614	0.1123	0.1716	0.045	0.1369
10_101567867_G_A	G	A	rs145520251	ABCC2	exonic	23.6	D	not_specified	Uncertain_significance	0.0454545	.	0	0	0	0	0.0023
10_105824333_G_A	G	A	rs805708	COL17A1	exonic	23.2	D	Epidermolysis_bullosa\x2c_junctional|not_specified	Benign	0.681818	0.7659	0.7061	0.6799	0.6746	0.6166	0.2814
10_105840422_T_C	T	C	rs17116471	COL17A1	exonic	22.5	D	Epidermolysis_bullosa\x2c_junctional|not_specified	Benign	0.0909091	.	0.0922	0	0.0387	0	0.0015
10_112595719_G_C	G	C	rs942077	RBM20	exonic	26.3	D	Dilated_cardiomyopathy_1DD|not_specified|Cardiovascular_phenotype|Dilated_Cardiomyopathy\x2c_Dominant	Benign/Likely_benign	0.863636	0.7966	0.7983	0.8688	0.7956	0.7035	0.4334
10_121436286_C_T	C	T	rs3858340	BAG3	exonic	22.8	D	Myofibrillar_myopathy\x2c_BAG3-related|not_specified|Cardiovascular_phenotype|Dilated_Cardiomyopathy\x2c_Dominant|Myofibrillar_Myopathy\x2c_Dominant|not_provided	Benign	0.181818	.	0.1744	0.0964	0.253	0.0879	0.1664
10_14976727_G_C	G	C	rs35441642	DCLRE1C	exonic	25	D	Severe_combined_immunodeficiency_disease|Histiocytic_medullary_reticulosis|not_specified	Benign/Likely_benign	0.0909091	.	0.1455	0.0646	0.1815	0.0573	0.1362
10_16932384_G_A	G	A	rs45551835	CUBN	exonic	34	D	Megaloblastic_anemia|Megaloblastic_anemia_due_to_inborn_errors_of_metabolism	Benign/Likely_benign	0.0454545	.	0.0159	0.0099	0	0.0102	0.0008
10_16967586_C_G	C	G	rs62619939	CUBN	exonic	24.9	D	Megaloblastic_anemia	Likely_benign	0.136364	.	0.147	0.1233	0.0595	0.1881	0.1543
10_16979593_G_A	G	A	rs41289303	CUBN	exonic	21.6	D	Megaloblastic_anemia	Likely_benign	0.0909091	.	0.0115	0.0149	0	0	0.0008
10_16979606_G_T	G	T	rs2356590	CUBN	exonic	25	D	Megaloblastic_anemia	Benign	0.35	0.1684	0.2176	0.0189	0.1627	0.0429	0.0166
10_17147521_G_T	G	T	rs1801224	CUBN	exonic	23.6	D	Megaloblastic_anemia	Benign	0.681818	.	0.6009	0.5875	0.6558	0.5327	0.3676
10_21112137_A_T	A	T	rs4748728	NEBL	exonic	21.9	D	not_specified|Cardiovascular_phenotype	Benign	0.181818	0.09875	0.0692	0.0288	0.122	0.1176	0.2337
10_23482635_T_C	T	C	rs7918487	PTF1A	exonic	22.9	D	not_specified|Permanent_neonatal_diabetes_mellitus_(PNDM)	Benign	0.9	0.6683	0.6326	0.4742	0.869	0.5562	0.5983
10_26998637_T_G	T	G	rs77826284	PDSS1	exonic	31	D	not_specified|Coenzyme_Q10_deficiency\x2c_primary	Conflicting_interpretations_of_pathogenicity	0.363636	.	0.0504	0	0.0228	0.0112	0
10_50680471_C_A	C	A	rs190863815	ERCC6	exonic	31	D	not_provided	Likely_benign	0.0454545	.	0.013	0	0	0	0
10_54531235_C_T	C	T	rs1800450	MBL2	exonic	28.9	D	Mannose-binding_protein_deficiency	Pathogenic	0.136364	0.2707	0.219	0.1412	0.1478	0.1534	0.0136
10_55568972_T_G	T	G	rs11003863	PCDH15	exonic	23.3	D	not_specified	Benign	0.409091	0.3146	0.2968	0.1511	0.6796	0.3425	0.087
10_55892642_T_C	T	C	rs61731389	PCDH15	exonic	21.5	D	Retinitis_pigmentosa-deafness_syndrome|not_specified|Nonsyndromic_Hearing_Loss\x2c_Recessive	Conflicting_interpretations_of_pathogenicity	0.136364	.	0.0144	0.0338	0.001	0.0532	0.0461
10_55955444_T_G	T	G	rs4935502	PCDH15	exonic	24.2	D	Retinitis_pigmentosa-deafness_syndrome|not_specified|Nonsyndromic_Hearing_Loss\x2c_Recessive	Benign/Likely_benign	0.227273	0.2227	0.2536	0.1312	0.8413	0.4039	0.1346
10_69959242_C_A	C	A	rs7079481	MYPN	exonic	31	D	Dilated_cardiomyopathy_1KK|not_specified|Cardiovascular_phenotype|not_provided	Benign	0.454545	0.3555	0.402	0.4841	0.2391	0.4202	0.2163
10_70641860_T_C	T	C	rs1341667	STOX1	exonic	23.4	D	Preeclampsia/eclampsia_4	risk_factor	0.318182	0.5118	0.6081	0.6412	0.9008	0.5982	0.3835
10_73111408_C_T	C	T	rs780668	SLC29A3	exonic	29.1	D	Histiocytosis-lymphadenopathy_plus_syndrome|not_specified	Benign	0.181818	0.4613	0.4957	0.7644	0.4325	0.4755	0.2943
10_73434888_G_C	G	C	rs1227049	CDH23	exonic	27.1	D	Retinitis_pigmentosa-deafness_syndrome|not_specified|Nonsyndromic_Hearing_Loss\x2c_Recessive	Benign/Likely_benign	0.363636	.	0.1455	0.1948	0.2887	0.3323	0.0113
10_73558886_G_A	G	A	rs4747194	CDH23	exonic	21.7	D	Retinitis_pigmentosa-deafness_syndrome|not_specified|Nonsyndromic_Hearing_Loss\x2c_Recessive	Benign/Likely_benign	0.636364	0.4372	0.3501	0.2783	0.5298	0.3057	0.267
10_73558952_C_T	C	T	rs4747195	CDH23	exonic	25	D	Retinitis_pigmentosa-deafness_syndrome|not_specified|Nonsyndromic_Hearing_Loss\x2c_Recessive	Benign/Likely_benign	0.636364	0.4349	0.3473	0.2744	0.5298	0.2761	0.2443
10_73571765_T_C	T	C	rs45583140	CDH23	exonic	22.2	D	Galactosylceramide_beta-galactosidase_deficiency|Metachromatic_leukodystrophy|Combined_saposin_deficiency|Retinitis_pigmentosa-deafness_syndrome|not_specified|Atypical_Gaucher_Disease|Nonsyndromic_Hearing_Loss\x2c_Recessive|not_provided	Benign/Likely_benign	0.363636	.	0.0893	0.0437	0.251	0.1155	0.0045
10_99509251_G_T	G	T	rs35077384	ZFYVE27	exonic	23.7	D	Spastic_tetraparesis|Spastic_paraplegia|Spastic_paraplegia_33\x2c_autosomal_dominant|not_specified|Spastic_Paraplegia\x2c_Dominant	Conflicting_interpretations_of_pathogenicity	0.0454545	0.004068	0.0029	0.0089	0.004	0.002	0.0862
11_103029516_A_G	A	G	rs688906	DYNC2H1	exonic	20.3	D	Short_Rib_Polydactyly_Syndrome|Jeune_thoracic_dystrophy|not_specified	Benign	1	0.7935	0.7464	0.7346	0.7827	0.7393	0.4372
11_108196134_A_G	A	G	rs545873723	ATM	exonic	23	D	Hereditary_cancer-predisposing_syndrome	Uncertain_significance	0.0454545	.	0	0	0	0	0.0015
11_111724133_C_T	C	T	rs10502151	ALG9	exonic	22.2	D	not_specified	Benign	0.5	0.434	0.3242	0.2922	0.5893	0.3855	0.1097
11_111916647_G_A	G	A	rs10891314	DLAT	exonic	34	D	Pyruvate_dehydrogenase_complex_deficiency|not_specified	Benign	0.5	0.457	0.3573	0.326	0.5893	0.3589	0.115
11_116662407_G_C	G	C	rs3135506	APOA5	exonic	25.2	D	Hypertriglyceridemia\x2c_susceptibility_to	risk_factor	0.0909091	0.1144	0.1167	0.0676	0	0.0419	0.0673
11_125769354_T_C	T	C	rs667782	HYLS1	exonic	24.4	D	Hydrolethalus_syndrome	Benign	0.5	0.316	0.2291	0.2416	0.3542	0.3272	0.3177
11_17474775_T_C	T	C	rs59852838	ABCC8	exonic	26.1	D	Monogenic_diabetes	Uncertain_significance	0.0909091	.	0	0	0	0	0
11_17519742_C_G	C	G	rs1064074	USH1C	exonic	24.4	D	Retinitis_pigmentosa-deafness_syndrome|not_specified|Nonsyndromic_Hearing_Loss\x2c_Recessive	Benign/Likely_benign	0.363636	0.3848	0.3718	0.5636	0.3026	0.4366	0.4168
11_18309464_G_A	G	A	rs144875223	HPS5	exonic	27.7	D	Hermansky-Pudlak_syndrome|not_specified	Benign/Likely_benign	0.0909091	.	0.0432	0	0	0.001	0
11_18319180_G_T	G	T	rs7128017	HPS5	exonic	23.5	D	Hermansky-Pudlak_syndrome|not_specified	Benign/Likely_benign	0.272727	0.1755	0.1657	0.1262	0.124	0.1452	0.1936
11_18425256_G_C	G	C	rs34305721	LDHA	exonic	25	D	not_specified	Benign	0.0454545	.	0.0173	0	0	0	0
11_20648380_G_A	G	A	rs1805091	SLC6A5	exonic	23.4	D	Hyperekplexia	Benign	0.0909091	0.1507	0.1787	0.2505	0.0883	0.2004	0.1165
11_20676319_G_A	G	A	rs16906628	SLC6A5	exonic	23.9	D	Hyperekplexia	Benign	0.0909091	0.03865	0.062	0.0099	0.0119	0.0184	0.0061
11_44331509_C_G	C	G	rs3824915	ALX4	exonic	28.5	D	Enlarged_parietal_foramina	Benign	0.272727	0.3684	0.3833	0.4682	0.5079	0.8129	0.2443
11_46893108_T_C	T	C	rs2306029	LRP4	exonic	21.7	D	Syndactyly_Cenani_Lenz_type	Benign	0.409091	0.4955	0.4841	0.5417	0.2569	0.5624	0.1142
11_47470345_G_A	G	A	rs34312154	RAPSN	exonic	34	D	Pena-Shokeir_syndrome_type_I|not_specified|Congenital_Myasthenic_Syndrome\x2c_Recessive	Benign/Likely_benign	0.181818	.	0.1023	0.1163	0.005	0.0941	0.003
11_61165741_G_C	G	C	rs10897158	TMEM216;TMEM216(NM_001173990:exon5:c.432-1G>C,NM_001330285:exon5:c.249-1G>C)	exonic;splicing	23.8	D	Joubert_syndrome|Meckel-Gruber_syndrome|not_specified|not_provided	Benign	0.9	0.90082	0.8386	0.8549	0.9712	0.8108	0.295
11_6415463_G_A	G	A	rs1050239	SMPD1	exonic	22.6	D	Sphingomyelin/cholesterol_lipidosis|not_specified|not_provided	Benign/Likely_benign	0.136364	0.1336	0.2061	0.2078	0.1548	0.0961	0.1127
11_68705820_G_A	G	A	rs2275996	IGHMBP2	exonic	35	D	Spinal_muscular_atrophy|Spinal_muscular_atrophy\x2c_distal\x2c_autosomal_recessive\x2c_1|Charcot-Marie-Tooth_disease\x2c_axonal\x2c_type_2S|not_specified	Benign/Likely_benign	0.0909091	.	0.0735	0	0.0655	0	0.0008
11_88027209_T_C	T	C	rs3888798	CTSC	exonic	23.6	D	Papillon-LefГЁvre_syndrome|Haim-Munk_syndrome|not_specified	Benign/Likely_benign	0.272727	0.06398	0.1023	0.0517	0.1151	0.0767	0.0802
12_110240813_C_T	C	T	rs769107613	TRPV4	exonic	28.5	D	not_specified	Uncertain_significance	0.0454545	.	.	.	.	.	.
12_110240859_C_A	C	A	rs187864727	TRPV4	exonic	27.1	D	Distal_spinal_muscular_atrophy\x2c_congenital_nonprogressive|Skeletal_dysplasia|Spondylometaphyseal_dysplasia|Neuromuscular_Diseases|Metatrophic_dysplasia|Brachyolmia|Scapuloperoneal_spinal_muscular_atrophy|Charcot-Marie-Tooth_disease_type_2C|not_specified|Charcot-Marie-Tooth\x2c_Type_2|not_provided	Benign	0.181818	.	0.0922	0	0	0	0
12_121176083_G_A	G	A	rs1799958	ACADS	exonic	24.2	D	Deficiency_of_butyryl-CoA_dehydrogenase|not_specified|not_provided	Conflicting_interpretations_of_pathogenicity	0.318182	0.3625	0.3473	0.2654	0.1052	0.2607	0.0333
12_121416650_A_C	A	C	rs1169288	HNF1A	exonic	25.6	D	SERUM_HDL_CHOLESTEROL_LEVEL\x2c_MODIFIER_OF|Maturity_onset_diabetes_mellitus_in_young|Insulin_resistance\x2c_susceptibility_to|not_specified	Benign	0.863636	.	0.33	0.339	0.3889	0.4325	0.0832
12_133226040_C_T	C	T	rs771823596	POLE	exonic	30	D	Colorectal_cancer\x2c_susceptibility_to\x2c_12|not_specified	Uncertain_significance	0.0909091	.	.	.	.	.	.
12_1963174_G_A	G	A	rs181994120	CACNA2D4	exonic	32	D	Cone_dystrophy_3|not_specified	Benign/Likely_benign	0.136364	.	0.0605	0	0.003	0	0
12_21331549_T_C	T	C	rs4149056	SLCO1B1	exonic	22.9	D	Rotor_syndrome|not_specified|cerivastatin_response_-_Toxicity/ADR|hmg_coa_reductase_inhibitors_response_-_Toxicity/ADR|pravastatin_response_-_Metabolism/PK|rosuvastatin_response_-_Other|simvastatin_response_-_Toxicity/ADR|hmg_coa_reductase_inhibitors_response_-_Toxicity/ADR\x2c_Metabolism/PK|not_provided	drug_response	0.0454545	0.1535	0.134	0.161	0.123	0.0429	0.0136
12_2794993_C_T	C	T	rs185788586	CACNA1C	exonic	23.3	D	Long_QT_syndrome|Brugada_syndrome|Timothy_syndrome|not_specified|Cardiovascular_phenotype|not_provided	Benign/Likely_benign	0.0454545	.	0.0605	0.001	0	0	0
12_40657700_C_G	C	G	rs7308720	LRRK2	exonic	27.3	D	Parkinson_disease_8\x2c_autosomal_dominant	Likely_benign	0.272727	0.1907	0.1614	0.0636	0.1042	0.0491	0.1278
12_40702911_G_A	G	A	rs7133914	LRRK2	exonic	23.1	D	Parkinson_disease_8\x2c_autosomal_dominant	Likely_benign	0.0909091	0.1374	0.1254	0.0656	0.1022	0.0491	0.1505
12_48272895_A_G	A	G	rs2228570	VDR	exonic	23	D	Vitamin_D-Dependent_Rickets|not_specified	Benign	0.636364	.	0.5173	0.6223	0.5823	0.7352	0.8109
12_48367976_C_T	C	T	rs2070739	COL2A1	exonic	26.1	D	Type_II_Collagenopathies|not_specified|Stickler_Syndrome\x2c_Dominant	Benign/Likely_benign	0.636364	.	0.2896	0.0964	0.4286	0.1237	0.0038
12_49314994_A_G	A	G	rs4760600	CCDC65	exonic	26.3	D	not_specified	Benign	0.454545	0.471	0.4942	0.4095	0.4444	0.2106	0.1014
12_49690798_G_A	G	A	rs62636520	PRPH	exonic	23.3	D	not_provided	not_provided	0.181818	.	0.0259	0.0209	0.0218	0.0235	0.0212
12_52709855_C_T	C	T	rs140635030	KRT83	exonic	32	D	Beaded_hair	Likely_benign	0.05	.	0.0043	0	0	0	0.0446
12_52710721_G_C	G	C	rs2852464	KRT83	exonic	23.4	D	Beaded_hair	Benign	0.0454545	.	0.2997	0.3877	0.1885	0.3967	0.4713
12_52713088_G_A	G	A	rs2857663	KRT83	exonic	26.2	D	Beaded_hair	Benign	0.0454545	.	0.0576	0.1034	0.0804	0.2096	0.1589
12_52827608_C_T	C	T	rs2232387	KRT75	exonic	34	D	Pseudofolliculitis_barbae\x2c_susceptibility_to|not_provided	risk_factor	0.318182	.	0.2089	0.1213	0.0754	0.1268	0.1891
12_56743044_G_A	G	A	rs2066815	STAT2	exonic	32	D	Immunodeficiency_44	Benign	0.409091	0.1187	0.1052	0	0.004	0.002	0
12_57433051_G_A	G	A	rs4759043	MYO1A	exonic	23.2	D	not_specified|Nonsyndromic_Hearing_Loss\x2c_Dominant	Benign/Likely_benign	0.318182	0.1899	0.1527	0.001	0.005	0	0.0008
12_80839309_G_A	G	A	rs61729303	PTPRQ	exonic	32	D	not_specified|not_provided	Benign/Likely_benign	0.25	.	0.0245	0	0	0	0
12_88508258_T_C	T	C	rs79705698	CEP290	exonic	27.5	D	Joubert_syndrome|Leber_congenital_amaurosis|Meckel-Gruber_syndrome|Nephronophthisis|Bardet-Biedl_syndrome|Renal_dysplasia_and_retinal_aplasia|not_specified|not_provided	Benign/Likely_benign	0.181818	0.1479	0.0922	0.0129	0.1319	0.0112	0.0015
12_8975873_C_G	C	G	rs79149293	A2ML1	exonic	24	D	not_specified|not_provided	Likely_benign	0.0454545	.	0	0.004	0	0.0031	0
12_8975915_A_T	A	T	rs190479708	A2ML1	exonic	23.5	D	not_specified	Benign	0.136364	.	0.0231	0	0	0	0
12_91552187_T_C	T	C	rs142752401	DCN	exonic	22.1	D	Congenital_Stromal_Corneal_Dystrophy	Benign	0.0454545	.	0.0533	0	0	0	0
12_971291_C_T	C	T	rs2286007	WNK1	exonic	24.8	D	Pseudohypoaldosteronism\x2c_type_2|Hereditary_sensory_and_autonomic_neuropathy_type_II|Hereditary_sensory_and_autonomic_neuropathy_type_IIA|not_specified	Benign	0.272727	.	0.0821	0.0974	0.0942	0.0297	0.0045
12_98928103_C_T	C	T	rs17028450	TMPO	exonic	24.1	D	Primary_dilated_cardiomyopathy|Loeys-Dietz_syndrome_2|Dilated_cardiomyopathy_1T|not_specified|Cardiovascular_phenotype|Dilated_Cardiomyopathy\x2c_Dominant	Conflicting_interpretations_of_pathogenicity	0.0909091	0.04638	0.072	0	0.004	0	0.0023
13_103527849_G_C	G	C	rs9514066	BIVM-ERCC5,ERCC5	exonic	23	D	not_specified	not_provided	1	.	1	1	1	1	0.9932
13_103528002_G_C	G	C	rs17655	BIVM-ERCC5,ERCC5	exonic	24.4	D	Xeroderma_pigmentosum|Xeroderma_pigmentosum\x2c_group_G|not_specified	Benign	0.590909	0.317	0.2709	0.2495	0.4623	0.2485	0.5008
13_108863591_G_A	G	A	rs1805388	LIG4	exonic	20.3	D	Lig4_syndrome|Severe_combined_immunodeficiency_with_sensitivity_to_ionizing_radiation|Multiple_myeloma\x2c_resistance_to|not_specified	Benign	0.772727	0.324	0.2161	0.163	0.2103	0.0879	0.0893
13_108863609_G_A	G	A	rs1805389	LIG4	exonic	23.2	D	Lig4_syndrome|Severe_combined_immunodeficiency_with_sensitivity_to_ionizing_radiation|Multiple_myeloma\x2c_resistance_to|not_specified	Benign/Likely_benign\x2c_protective	0.136364	.	0.0793	0.0586	0.1002	0.0552	0.0015
13_21189941_G_A	G	A	rs2442455	IFT88	exonic	21.7	D	not_specified	Benign	0.0454545	0.09454	0.134	0.1382	0	0.0532	0.2776
13_21205192_G_A	G	A	rs9509307	IFT88	exonic	23.4	D	not_specified	Benign	0.863636	0.821	0.7767	0.7217	0.994	0.9018	0.5151
13_23824818_G_A	G	A	rs17314986	SGCG	exonic	23.9	D	Severe_autosomal_recessive_muscular_dystrophy_of_childhood_-_North_African_type|not_specified|Limb-Girdle_Muscular_Dystrophy\x2c_Recessive	Benign/Likely_benign	0.0454545	.	0.0951	0.1481	0.0159	0.1472	0.0098
13_23906983_G_C	G	C	rs17078601	SACS	exonic	25.9	D	Spastic_paraplegia|Spastic_ataxia_Charlevoix-Saguenay_type|not_specified	Benign/Likely_benign	0.0909091	.	0.0418	0.0249	0.1071	0.0532	0.003
13_23907909_A_G	A	G	rs17078605	SACS	exonic	23.1	D	Spastic_ataxia_Charlevoix-Saguenay_type|not_specified	Likely_benign	0.272727	0.3257	0.3617	0.2783	0.3145	0.3845	0.0552
13_23930055_A_T	A	T	rs2031640	SACS	exonic	22.8	D	Spastic_ataxia_Charlevoix-Saguenay_type|not_specified	Benign/Likely_benign	0.0909091	.	0.0922	0.1292	0.121	0.1104	0.0068
13_25487103_T_C	T	C	rs35498994	CENPJ	exonic	21.2	D	Seckel_syndrome|Primary_autosomal_recessive_microcephaly_6|not_specified|Primary_Microcephaly\x2c_Recessive	Benign	0.0454545	.	.	.	.	.	.
13_28494372_C_A	C	A	rs192902098	PDX1	exonic	29.9	D	Maturity-onset_diabetes_of_the_young\x2c_type_4|not_provided	Conflicting_interpretations_of_pathogenicity	0.0454545	.	0.0014	0.004	0	0.0102	0
13_28624294_G_A	G	A	rs1933437	FLT3	exonic	23.8	D	not_specified	not_provided	0.545455	0.5732	0.6066	0.5805	0.7688	0.6564	0.2844
13_31891746_G_A	G	A	rs1041073	B3GLCT	exonic	22.4	D	not_specified	Benign	1	0.8178	0.7579	0.7575	0.7798	0.7699	0.3873
13_32953550_G_A	G	A	rs11571769	BRCA2	exonic	29.5	D	Fanconi_anemia|Hereditary_cancer-predisposing_syndrome|Familial_cancer_of_breast|Hereditary_breast_and_ovarian_cancer_syndrome|Breast-ovarian_cancer\x2c_familial_2|not_specified|not_provided	Benign	0.0454545	.	0.036	0.003	0	0.0215	0.0008
13_33629393_C_T	C	T	rs3752472	KL	exonic	21.7	D	Tumoral_calcinosis\x2c_familial\x2c_hyperphosphatemic	Likely_benign	0.409091	.	0.0692	0	0.0863	0.0235	0.028
13_39422624_C_T	C	T	rs9548505	FREM2	exonic	35	D	Cryptophthalmos_syndrome	Benign	0.590909	.	0.2522	0.0895	0.001	0.0941	0.1445
13_48528283_C_T	C	T	rs117412559	SUCLA2	exonic	25.7	D	Mitochondrial_DNA_depletion_syndrome|not_specified	Benign/Likely_benign	0.272727	.	0.0994	0	0.0427	0.002	0.0008
13_48619855_C_T	C	T	rs116855232	NUDT15	exonic	22.2	D	Thiopurines\x2c_poor_metabolism_of\x2c_2|azathioprine_response_-_Dosage\x2c_Toxicity/ADR|mercaptopurine_response_-_Dosage\x2c_Toxicity/ADR	drug_response	0.136364	.	0.0447	0.002	0.0952	0.0695	0.0008
13_52524488_T_C	T	C	rs1061472	ATP7B	exonic	22.2	D	Wilson_disease|not_specified	Benign	0.409091	0.5758	0.4769	0.5954	0.4008	0.5358	0.4977
13_60548565_T_C	T	C	rs183098317	DIAPH3	exonic	26.2	D	not_specified	Benign	0.0454545	.	0.0144	0	0	0	0
13_60566644_T_C	T	C	rs36084898	DIAPH3	exonic	22.6	D	not_specified	Benign	0.454545	0.1346	0.121	0.0557	0.0317	0.0593	0.1074
14_50092471_T_C	T	C	rs9989177	DNAAF2	exonic	22.9	D	Ciliary_dyskinesia|Congenital_disorder_of_glycosylation|Ciliary_dyskinesia\x2c_primary\x2c_10|not_specified	Benign	0.181818	0.3337	0.3213	0.5278	0.1478	0.4816	0.1301
14_51202311_G_C	G	C	rs2295847	NIN	exonic	22.9	D	not_specified	Likely_benign	0.590909	.	0.2305	0.1153	0.5228	0.1585	0.0076
14_64519709_A_T	A	T	rs34843668	SYNE2	exonic	23.3	D	Emery-Dreifuss_muscular_dystrophy|Emery-Dreifuss_muscular_dystrophy_5\x2c_autosomal_dominant|not_specified	Benign	0.227273	.	0.0677	0.0249	0.0546	0.0112	0.0053
14_64522674_G_C	G	C	rs8010911	SYNE2	exonic	24.4	D	Emery-Dreifuss_muscular_dystrophy|not_specified	Benign	0.772727	0.7991	0.7954	0.8638	0.7778	0.7485	0.3593
14_64604595_G_A	G	A	rs12881815	SYNE2	exonic	25.2	D	Emery-Dreifuss_muscular_dystrophy|Emery-Dreifuss_muscular_dystrophy_5\x2c_autosomal_dominant|not_specified	Benign	0.318182	.	0.0706	0.0368	0	0.0092	0.0015
14_64882380_A_G	A	G	rs1950902	MTHFD1	exonic	22.9	D	not_specified	Benign	1	0.93282	0.9107	0.7962	0.6448	0.9223	0.8616
14_64908845_G_A	G	A	rs2236225	MTHFD1	exonic	23.1	D	Neural_tube_defects\x2c_folate-sensitive\x2c_susceptibility_to|not_specified	Benign	0.545455	0.5501	0.5447	0.4294	0.1984	0.5041	0.1581
14_65249052_C_G	C	G	rs17245552	SPTB	exonic	34	D	Elliptocytosis|not_specified|Spherocytosis\x2c_Dominant	Likely_benign	0.0454545	0.04197	0.0187	0.0427	0.2262	0.1033	0.0938
14_74428000_A_T	A	T	rs2074930	COQ6	exonic	24.2	D	not_specified	Benign	0.0909091	.	0.0519	0.0318	0.3105	0.1493	0.1679
14_74527349_C_T	C	T	rs183066442	ALDH6A1	exonic	24.9	D	Methylmalonate_semialdehyde_dehydrogenase_deficiency	Uncertain_significance	0.0909091	.	0.0101	0	0	0	0
14_74727407_G_A	G	A	rs75395981	VSX2	exonic	23	D	Microphthalmia\x2c_isolated_2|Microphthalmia\x2c_isolated_6|not_specified|VSX2-related_Microphthalmia	Benign/Likely_benign	0.136364	.	0.0764	0.0099	0.0198	0.0368	0.003
14_76964655_C_T	C	T	rs61742642	ESRRB	exonic	22.5	D	not_specified|Nonsyndromic_Hearing_Loss\x2c_Recessive	Benign/Likely_benign	0.05	.	0.1182	0.0567	0.1161	0.0746	0.0166
14_88407888_A_G	A	G	rs398607	GALC	exonic	22.9	D	Galactosylceramide_beta-galactosidase_deficiency|not_specified	Benign	0.318182	0.3442	0.379	0.4881	0.2312	0.41	0.6452
14_88442712_C_T	C	T	rs34362748	GALC	exonic	27.8	D	Galactosylceramide_beta-galactosidase_deficiency|not_specified	Benign/Likely_benign	0.181818	0.1673	0.1657	0.159	0.005	0.0971	0.0174
14_88459448_C_G	C	G	rs111887056	GALC	exonic	29.9	D	Galactosylceramide_beta-galactosidase_deficiency|not_specified	Benign/Likely_benign	0.181818	.	0.1671	0.1561	0.005	0.0951	0.0182
14_88852166_G_A	G	A	rs4904448	SPATA7	exonic	22.8	D	Leber_congenital_amaurosis|not_specified|Retinitis_Pigmentosa\x2c_Recessive	Benign/Likely_benign	0.0909091	0.2767	0.2608	0.4443	0.0446	0.2382	0.034
14_92441066_C_T	C	T	rs1051340	TRIP11	exonic	22.9	D	Achondrogenesis|not_specified	Benign	0.0454545	0.1794	0.1643	0.3131	0.3065	0.3517	0.2095
14_92548785_C_T	C	T	rs1048755	ATXN3	exonic	21.2	D	not_specified	Likely_benign	0.0454545	0.1373	0.1455	0.2237	0.4405	0.3681	0.3767
14_96010424_G_A	G	A	rs11628901	GLRX5	exonic	25.3	D	not_specified	Benign	0.227273	.	0.1153	0.1362	0.0218	0.1227	0.0431
15_100692953_G_A	G	A	rs72755233	ADAMTS17	exonic	20.6	D	Weill-Marchesani-like_syndrome	Likely_benign	0.0454545	0.03624	0.0447	0.1044	0	0.0112	0.0045
15_28230318_C_T	C	T	rs1800407	OCA2	exonic	27.3	D	Oculocutaneous_albinism|Skin/hair/eye_pigmentation\x2c_variation_in\x2c_1|not_specified	Benign/Likely_benign\x2c_Affects	0.0454545	.	0.0317	0.0755	0.001	0.0266	0.0015
15_31332488_C_G	C	G	rs138944426	TRPM1	exonic	33	D	not_specified|Congenital_Stationary_Night_Blindness\x2c_Recessive	Benign/Likely_benign	0.0454545	.	.	.	.	.	.
15_36946303_C_G	C	G	rs3784678	C15orf41	exonic	23	D	not_specified	Benign	0.545455	0.3773	0.3818	0.4423	0.6815	0.6053	0.3782
15_43028683_C_T	C	T	rs12441516	CDAN1	exonic	27	D	Congenital_dyserythropoietic_anemia|Congenital_dyserythropoietic_anemia\x2c_type_I	Likely_benign	0.136364	.	0.0202	0	0.0089	0	0
15_45392075_G_A	G	A	rs269868	DUOX2	exonic	23	D	Congenital_hypothyroidism|Thyroid_dyshormonogenesis_6|not_specified	Benign	0.863636	0.8739	0.804	0.9304	0.9514	0.9632	0.1604
15_48719917_C_T	C	T	rs746127796	FBN1	exonic	22.4	D	Marfan_syndrome|Thoracic_aortic_aneurysm_and_aortic_dissection|not_specified	Uncertain_significance	0.0909091	.	.	.	.	.	.
15_48779530_G_C	G	C	rs140598	FBN1	exonic	22.7	D	FNB1_POLYMORPHISM|Marfan_syndrome|Thoracic_aortic_aneurysm_and_aortic_dissection|not_specified|Cardiovascular_phenotype	Benign	0.0454545	.	0.062	0.001	0.2292	0.0112	0.0098
15_49054772_C_A	C	A	rs2289178	CEP152	exonic	23.1	D	Seckel_syndrome|not_specified|Primary_Microcephaly\x2c_Recessive	Benign/Likely_benign	0.136364	.	0.0432	0.001	0.2034	0.0051	0
15_49090175_G_A	G	A	rs2289181	CEP152	exonic	20.1	D	Seckel_syndrome|not_specified|Primary_Microcephaly\x2c_Recessive	Benign/Likely_benign	0.272727	0.07933	0.1542	0.005	0.1617	0.1544	0.0068
15_51507968_G_A	G	A	rs700519	CYP19A1	exonic	24.5	D	Aromatase_deficiency|not_specified	Benign/Likely_benign	0.0454545	0.04275	0.0389	0.0288	0.1706	0.2372	0.1823
15_52643564_G_A	G	A	rs1058219	MYO5A	exonic	25.4	D	not_specified	Benign	0.0454545	0.1603	0.1499	0.1819	0.1716	0.1564	0.0991
15_53907948_G_A	G	A	rs17730281	WDR72	exonic	26.6	D	not_specified|Amelogenesis_Imperfecta\x2c_Recessive	Likely_benign	0.727273	0.3693	0.3804	0.2018	0.4851	0.2209	0.1248
15_54003091_G_A	G	A	rs551225	WDR72	exonic	24.8	D	not_specified|Amelogenesis_Imperfecta\x2c_Recessive	Likely_benign	0.0454545	0.3415	0.3156	0.494	0.2014	0.4836	0.1626
15_55722872_G_C	G	C	rs77641439	DNAAF4	exonic	24.8	D	not_specified	Benign	0.181818	.	0.0648	0.1004	0.1875	0.1135	0.056
15_58853079_C_A	C	A	rs3829462	LIPC	exonic	22.8	D	Hepatic_lipase_deficiency	Benign	1	0.990991	0.987	0.9861	0.9405	0.9857	0.8313
15_65369395_C_T	C	T	rs2919358	KBTBD13	exonic	28.3	D	not_specified|Nemaline_Myopathy\x2c_Dominant	Benign	0.5	.	0.5447	0.3887	0.7312	0.316	0.6036
15_74219546_G_T	G	T	rs1048661	LOXL1	exonic	29.8	D	Exfoliation_syndrome\x2c_susceptibility_to	risk_factor	0.636364	.	0.3055	0.3201	0.5179	0.3067	0.1536
15_74219582_G_A	G	A	rs3825942	LOXL1	exonic	23.2	D	Exfoliation_syndrome\x2c_susceptibility_to	risk_factor	0.181818	0.1275	0.1686	0.1769	0.1399	0.2679	0.41
15_74474711_A_C	A	C	rs201408425	STRA6	exonic	25.9	D	Microphthalmia_syndromic_9	Likely_benign	0.0454545	.	0.0043	0	0	0	0
15_85341859_G_A	G	A	rs8182086	ZNF592	exonic	24.4	D	Galloway-Mowat_syndrome|not_specified	Benign/Likely_benign	0.409091	0.2997	0.3602	0.2326	0.4782	0.4397	0.3775
15_89804043_C_T	C	T	rs17803620	FANCI	exonic	23.4	D	Fanconi_anemia|not_specified	Benign	0.681818	0.4181	0.3458	0.3787	0.3036	0.3292	0.0393
15_89838318_A_T	A	T	rs35875311	FANCI	exonic	22.6	D	Fanconi_anemia|not_specified	Benign/Likely_benign	0.181818	.	0.072	0.0924	0.0595	0.092	0.0038
15_90176073_C_A	C	A	rs3803530	KIF7	exonic	22.5	D	Acrocallosal_syndrome\x2c_Schinzel_type|not_specified	Benign	0.227273	0.4118	0.4496	0.5626	0.3224	0.4693	0.4032
16_1252441_T_C	T	C	rs4984636	CACNA1H	exonic	23.1	D	not_specified	Benign	0.318182	0.2349	0.1744	0.2863	0.002	0.1094	0.0091
16_19548116_G_A	G	A	rs7190666	CCP110	exonic	25.3	D	not_specified	Benign	0.227273	0.183	0.1844	0.1581	0.1587	0.1074	0.1725
16_21051209_G_C	G	C	rs330150	DNAH3	exonic	25.2	D	not_specified	Benign	0.0454545	0.06561	0.0749	0.1103	0.1409	0.0695	0.2247
16_2164490_A_G	A	G	rs199476100	PKD1	exonic	24.1	D	Polycystic_kidney_disease\x2c_adult_type	Pathogenic	0.0454545	.	.	.	.	.	.
16_21689879_T_A	T	A	rs78970023	OTOA	exonic	23.3	D	not_specified	Benign	0.727273	0.2814	0.1542	0.0139	0.2252	0.0419	0.0961
16_21976762_G_A	G	A	rs4850	UQCRC2	exonic	23.6	D	not_specified	Benign	0.0454545	0.02163	0.0202	0.0427	0	0.0061	0.0061
16_28499044_T_C	T	C	rs11552531	CLN3	exonic	23.3	D	Neuronal_ceroid_lipofuscinosis|not_specified|Neuronal_Ceroid-Lipofuscinosis\x2c_Dominant/Recessive	Benign/Likely_benign	0.136364	0.02567	0.0202	0	0.0198	0	0.0008
16_30999434_T_C	T	C	rs34212827	HSD3B7	exonic	27.4	D	not_specified	Benign	0.0454545	.	0.0288	0.008	0	0.0041	0.3578
16_3639827_G_A	G	A	rs3810813	SLX4	exonic	26.6	D	Fanconi_anemia|not_specified	Benign/Likely_benign	0.0454545	0.04516	0.0663	0.0537	0.1429	0.0726	0
16_3656625_G_A	G	A	rs79842542	SLX4	exonic	24.9	D	Fanconi_anemia|not_specified	Benign/Likely_benign	0.0454545	0.04357	0.0735	0.0646	0.0506	0.0419	0.0688
16_48258198_C_T	C	T	rs17822931	ABCC11	exonic	27.5	D	Apocrine_gland_secretion\x2c_variation_in|Axillary_odor|Colostrum_secretion	Benign	0.318182	0.2056	0.1398	0.1362	0.7798	0.4816	0.0121
16_56936319_C_T	C	T	rs12708965	SLC12A3	exonic	35	D	Familial_hypokalemia-hypomagnesemia	Benign/Likely_benign	0.181818	0.08503	0.0519	0.0159	0.0258	0.0726	0.0855
16_57693498_T_C	T	C	rs17379472	ADGRG1	exonic	26.7	D	not_specified	Benign/Likely_benign	0.0454545	.	0.0533	0.0358	0	0.0112	0.0008
16_69745145_G_A	G	A	rs1800566	NQO1	exonic	32	D	Lung_cancer|Benzene_toxicity\x2c_susceptibility_to|Leukemia\x2c_post-chemotherapy\x2c_susceptibility_to|Breast_cancer\x2c_post-chemotherapy_poor_survival_in|Alkylating_Agents\x2c_anthracyclines_and_related_substances\x2c_fluorouracil\x2c_and_Platinum_compounds_response_-_Efficacy	drug_response	0.5	0.4146	0.3329	0.2107	0.4187	0.3579	0.1755
16_70972595_T_C	T	C	rs2502726	HYDIN	exonic	32	D	not_specified	Benign	0.0454545	.	0.4597	0.7445	0.4365	0.5051	0.205
16_71015329_G_T	G	T	rs78763837	HYDIN	exonic	28.8	D	not_specified	Benign	0.5	.	0.5591	0.328	0.5645	0.4744	0.4455
16_78420775_G_A	G	A	rs11545029	WWOX	exonic	22.3	D	not_specified	Benign	0.0909091	0.4165	0.4035	0.6064	0.0635	0.229	0.1067
16_79245589_C_T	C	T	rs200461412	WWOX	exonic	33	D	Spinocerebellar_ataxia\x2c_autosomal_recessive_12|Epileptic_encephalopathy\x2c_early_infantile\x2c_1|not_specified|not_provided	Benign/Likely_benign	0.181818	.	0.0058	0	0.001	0	0
16_88871972_G_A	G	A	rs145552478	CDT1	exonic	21.1	D	not_specified	Uncertain_significance	0.0454545	.	0.0058	0.003	0	0	0
16_89762087_G_A	G	A	rs772157816	CDK10	exonic	34	D	Abnormality_of_brain_morphology	Likely_pathogenic	0.0454545	.	.	.	.	.	.
17_11651057_A_G	A	G	rs3744581	DNAH9	exonic	23.1	D	not_specified	Benign	0.5	.	0.2349	0.2356	0.3294	0.1933	0.1543
17_11835331_G_A	G	A	rs17612861	DNAH9	exonic	22.4	D	not_specified	Benign	0.181818	0.2617	0.2594	0.341	0.1806	0.3057	0.0363
17_11865462_G_A	G	A	rs1990236	DNAH9	exonic	24.6	D	not_specified	Benign	0.409091	0.1835	0.2392	0.1948	0.1815	0.1247	0.1021
17_1371393_C_T	C	T	rs11538161	MYO1C	exonic	26.3	D	not_specified	Benign	0.318182	.	0.1398	0.005	0.1071	0.002	0.0015
17_13980350_G_A	G	A	rs2072279	COX10	exonic	27	D	Leigh_syndrome|Hepatic_failure\x2c_early-onset\x2c_and_neurologic_disorder_due_to_cytochrome_C_oxidase_deficiency|not_specified	Benign	0.409091	0.5742	0.536	0.506	0.375	0.4888	0.4433
17_17696755_C_A	C	A	rs11649804	RAI1	exonic	22.5	D	Smith-Magenis_syndrome|not_specified	Benign	0.727273	0.4662	0.5058	0.334	0.8353	0.7689	0.41
17_18023897_G_A	G	A	rs2955365	MYO15A	exonic	23.1	D	Deafness\x2c_autosomal_recessive_3|not_specified|Nonsyndromic_Hearing_Loss\x2c_Recessive	Benign/Likely_benign	0.55	.	0.4741	0.3708	0.6567	0.7597	0.503
17_18058538_C_T	C	T	rs143826293	MYO15A	exonic	22.6	D	not_specified	Benign	0.0454545	.	0.0418	0.001	0	0	0
17_18082164_A_G	A	G	rs182332665	MYO15A	exonic	23.7	D	not_specified	Benign	0.0454545	.	0.0187	0	0.002	0.0481	0.0008
17_26851602_C_T	C	T	rs2071587	FOXN1	exonic	23.2	D	T-cell_immunodeficiency\x2c_congenital_alopecia_and_nail_dystrophy|not_specified	Benign	0.272727	.	0.2378	0.1203	0.1905	0.0521	0.0045
17_37822174_C_T	C	T	rs45578741	TCAP	exonic	32	D	Hypertrophic_cardiomyopathy|Primary_familial_hypertrophic_cardiomyopathy|Dilated_cardiomyopathy_1N|not_specified|Cardiovascular_phenotype|not_provided	Benign/Likely_benign	0.0454545	.	0.049	0.004	0.002	0.001	0.0008
17_37884037_C_G	C	G	rs1058808	ERBB2	exonic	23.7	D	not_specified	not_provided	0.5	.	0.4784	0.673	0.4018	0.6094	0.1921
17_38457151_G_A	G	A	rs13706	CDC6	exonic	23.6	D	Meier-Gorlin_syndrome|not_specified	Benign	0.0909091	0.1911	0.183	0.1113	0.3482	0.1074	0.5348
17_39659913_G_A	G	A	rs9891361	KRT13	exonic	27.1	D	White_sponge_nevus_of_cannon	Benign	1	.	0.8617	0.9006	0.9048	0.911	0.1702
17_39739524_C_T	C	T	rs59780231	KRT14	exonic	24.1	D	not_provided	not_provided	0.35	.	0.0893	0.008	0.0635	0.0031	0.0015
17_39923648_C_T	C	T	rs199597864	JUP	exonic	32	D	Naxos_disease|Arrhythmogenic_right_ventricular_cardiomyopathy\x2c_type_12|not_specified|Cardiovascular_phenotype|not_provided	Uncertain_significance	0.0909091	.	0	0.001	0	0	0.0008
17_40696233_C_G	C	G	rs86312	NAGLU	exonic	23.7	D	Sanfilippo_syndrome|Mucopolysaccharidosis\x2c_MPS-III-B|not_specified|not_provided	Benign	1	.	.	.	.	.	.
17_40714804_C_A	C	A	rs615942	COASY	exonic	24.2	D	not_specified	Benign	0.681818	0.5049	0.487	0.5239	0.4524	0.6656	0.4289
17_4856580_T_C	T	C	rs238239	ENO3	exonic	22.6	D	Glycogen_storage_disease_type_13|not_specified|not_provided	Benign	0.363636	0.4641	0.4481	0.5437	0.1548	0.3241	0.1445
17_56798128_A_G	A	G	rs28363317	RAD51C	exonic	26.6	D	Fanconi_anemia|Hereditary_cancer-predisposing_syndrome|Fanconi_anemia\x2c_complementation_group_O|Breast-ovarian_cancer\x2c_familial_3|not_specified|Breast_and_Ovarian_Cancer_Susceptibility|not_provided	Benign/Likely_benign	0.0454545	.	0.0043	0.0149	0	0	0.0015
17_62045451_G_A	G	A	rs80338952	SCN4A	exonic	24.9	D	Paramyotonia_congenita_of_von_Eulenburg|Hypokalemic_periodic_paralysis|Potassium_aggravated_myotonia|Hyperkalemic_Periodic_Paralysis_Type_1|not_specified|Congenital_Myasthenic_Syndrome\x2c_Recessive|Hyperkalemic_Periodic_Paralysis|not_provided	Benign/Likely_benign	0.0909091	.	0.0029	0.006	0	0.002	0
17_62479069_A_C	A	C	rs61751983	POLG2	exonic	23.3	D	not_specified|Progressive_External_Ophthalmoplegia_with_Mitochondrial_DNA_Deletions|not_provided	Benign	0.0454545	.	0.0418	0	0	0	0.0008
17_6337247_C_G	C	G	rs12449580	AIPL1	exonic	25.4	D	Leber_congenital_amaurosis|not_specified|Retinitis_Pigmentosa\x2c_Dominant|Retinitis_Pigmentosa\x2c_Recessive|not_provided	Likely_benign	0.136364	0.2184	0.196	0.2316	0.3462	0.0961	0.0673
17_63533153_G_A	G	A	rs759825875	AXIN2	exonic	32	D	Oligodontia-colorectal_cancer_syndrome	Uncertain_significance	0.272727	.	.	.	.	.	.
17_66538239_G_T	G	T	rs2302234	FAM20A	exonic	23.4	D	not_specified	Benign	0.454545	0.3852	0.4481	0.3121	0.5446	0.2648	0.2716
17_73513677_A_C	A	C	rs11559205	TSEN54	exonic	23.9	D	Pontoneocerebellar_hypoplasia|not_specified	Benign/Likely_benign	0.0454545	0.1316	0.0793	0.0686	0	0.0644	0.2216
17_73518203_G_C	G	C	rs9911502	TSEN54	exonic	26.1	D	Pontoneocerebellar_hypoplasia|not_specified	Benign	0.136364	.	0.4251	0.6829	0.4425	0.6431	0.1286
17_73520359_C_G	C	G	rs62088470	TSEN54	exonic	28.6	D	Pontoneocerebellar_hypoplasia|not_specified	Benign/Likely_benign	0.0454545	.	0.0548	0.0686	0	0.0644	0.0015
17_73733712_G_T	G	T	rs143203816	ITGB4	exonic	29.7	D	Epidermolysis_bullosa_junctionalis_with_pyloric_atresia	Likely_benign	0.15	.	0.0418	0	0.002	0	0
17_73753503_T_C	T	C	rs871443	ITGB4	exonic	26.1	D	Deficiency_of_galactokinase|Epidermolysis_bullosa_junctionalis_with_pyloric_atresia|not_specified	Benign	0.818182	.	0.7594	0.7863	0.631	0.7249	0.1505
17_76121318_G_A	G	A	rs12449858	TMC6	exonic	25.9	D	not_specified	Benign	0.636364	.	0.255	0.0924	0.2063	0.0378	0.0083
17_78178893_C_T	C	T	rs11652075	CARD14	exonic	25.8	D	not_specified	Benign	0.0454545	.	0.2767	0.5099	0.499	0.3139	0.1914
17_8215424_C_T	C	T	rs137909519	ARHGEF15	exonic	34	D	Early_infantile_epileptic_encephalopathy	Benign	0.227273	.	0.0908	0	0	0	0.003
18_10704619_C_G	C	G	rs4796901	PIEZO2	exonic	25.1	D	not_specified	Benign	0.0454545	.	0.1945	0.2237	0.1776	0.2843	0.1233
18_10752666_C_T	C	T	rs7234309	PIEZO2	exonic	21.7	D	not_specified	Benign	0.181818	.	0.2161	0.2724	0.4742	0.2219	0.4107
18_10759840_C_A	C	A	rs35033671	PIEZO2	exonic	23	D	not_specified	Benign	0.181818	.	0.2522	0.2306	0.0843	0.2761	0.0166
18_19751148_G_C	G	C	rs116262672	GATA6	exonic	29.4	D	Atrioventricular_septal_defect_5|not_specified|Monogenic_diabetes	Benign/Likely_benign	0.0909091	.	0	0	0	0	0
18_21120444_T_C	T	C	rs1805082	NPC1	exonic	20.9	D	Niemann-Pick_disease\x2c_type_C|Niemann-Pick_disease_type_C1|not_specified	Benign	0.863636	0.6557	0.611	0.4583	0.6111	0.4601	0.3646
18_2750448_C_T	C	T	rs942559171	SMCHD1	exonic	23.7	D	Facioscapulohumeral_muscular_dystrophy_2|not_specified	Conflicting_interpretations_of_pathogenicity	0.136364	.	.	.	.	.	.
18_29178618_G_A	G	A	rs76992529	TTR	exonic	22.2	D	Cardiomyopathy|Carpal_tunnel_syndrome|Dystransthyretinemic_euthyroidal_hyperthyroxinemia|Amyloidogenic_transthyretin_amyloidosis|Amyloid_Cardiomyopathy\x2c_Transthyretin-related|not_specified|Cardiovascular_phenotype|not_provided	Pathogenic	0.136364	.	0.0014	0	0.001	0	0.0197
18_3071878_C_T	C	T	rs117342470	MYOM1	exonic	35	D	Hypertrophic_cardiomyopathy|not_specified|Cardiovascular_phenotype	Benign	0.272727	.	0.0403	0	0.0218	0.001	0.0015
18_3086065_C_T	C	T	rs3765623	MYOM1	exonic	27.7	D	not_specified|Cardiovascular_phenotype	Benign	0.272727	.	0.0677	0.0626	0.0585	0.0849	0.0068
18_3457607_C_T	C	T	rs2229333	TGIF1	exonic	24.2	D	Holoprosencephaly_sequence|not_specified	Benign/Likely_benign	0.0454545	.	0.0461	0.0596	0.1647	0.1258	0.0061
18_42531184_C_T	C	T	rs146193261	SETBP1	exonic	31	D	Schinzel-Giedion_syndrome	Benign	0.227273	.	0.0461	0.001	0.0179	0	0
18_43497710_A_G	A	G	rs3744998	EPG5	exonic	25.7	D	not_specified	Benign	0.0909091	0.3536	0.4222	0.5497	0.5734	0.3783	0.2602
18_47383243_C_T	C	T	rs1942418	MYO5B	exonic	23.9	D	not_specified|Diarrhea_with_Microvillus_Atrophy	Benign	0.681818	0.2991	0.2853	0.0507	0.2788	0.1227	0.0552
18_47429022_C_T	C	T	rs2298624	MYO5B	exonic	33	D	Diarrhea_with_Microvillus_Atrophy	Likely_benign	0.227273	0.1794	0.1556	0.1372	0.246	0.1605	0.0204
18_47511113_C_A	C	A	rs17659179	MYO5B	exonic	25.2	D	not_specified|Diarrhea_with_Microvillus_Atrophy	Benign/Likely_benign	0.0909091	0.07539	0.0576	0.0577	0.0139	0.0266	0.0151
18_47777937_G_A	G	A	rs12607385	CFAP53	exonic	24.9	D	not_specified	Benign	0.454545	0.2437	0.1744	0.007	0.4256	0.0624	0.0023
18_60021761_C_T	C	T	rs35211496	TNFRSF11A	exonic	24.1	D	Osteopetrosis|Paget_disease_of_bone|not_specified	Benign/Likely_benign	0.05	.	0.0908	0.174	0.001	0.044	0.0038
19_11358799_G_A	G	A	rs12978266	DOCK6	exonic	22.9	D	Adams-Oliver_syndrome_2|not_specified	Benign	0.5	0.6015	0.634	0.7316	0.5367	0.7454	0.118
19_12763007_G_A	G	A	rs75029862	MAN2B1	exonic	24.6	D	Deficiency_of_alpha-mannosidase|not_specified|not_provided	Benign/Likely_benign	0.136364	.	0.0389	0	0.0476	0	0
19_14038791_C_T	C	T	rs2305777	CC2D1A	exonic	26.5	D	not_specified	Likely_benign	0.0454545	0.1705	0.1816	0.2644	0.0615	0.1524	0.0174
19_15990431_C_T	C	T	rs2108622	CYP4F2	exonic	26.1	D	acenocoumarol_response_-_Dosage|phenprocoumon_response_-_Dosage|warfarin_response_-_Dosage	drug_response	0.0454545	0.212	0.2378	0.2903	0.2143	0.4131	0.0825
19_36339247_C_T	C	T	rs33950747	NPHS1	exonic	32	D	Finnish_congenital_nephrotic_syndrome|not_specified	Benign/Likely_benign	0.0454545	.	0.0403	0.0557	0	0.0164	0.0023
19_36342212_C_T	C	T	rs3814995	NPHS1	exonic	26.6	D	Finnish_congenital_nephrotic_syndrome|not_specified|not_provided	Benign/Likely_benign	0.590909	0.3771	0.3444	0.3111	0.5982	0.2382	0.056
19_36577642_G_A	G	A	rs145392484	WDR62	exonic	25.3	D	not_specified	Uncertain_significance	0.0454545	.	.	.	.	.	.
19_39993560_T_G	T	G	rs8107127	DLL3	exonic	23.1	D	Syndactyly|Jarcho-Levin_syndrome|Spondylocostal_dysostosis_1\x2c_autosomal_recessive|not_specified	Benign	0.15	.	0.268	0.3429	0.1468	0.3701	0.205
19_41117129_C_T	C	T	rs200338042	LTBP4	exonic	34	D	not_specified	Uncertain_significance	0.0454545	.	0.0043	0	0	0	0
19_42906155_C_T	C	T	rs193061079	LIPE	exonic	28.4	D	not_specified	Uncertain_significance	0.05	.	0.0014	0	0	0	0
19_44057574_G_A	G	A	rs1799782	XRCC1	exonic	32	D	Non-small_cell_lung_cancer	not_provided	0.0909091	0.1153	0.1167	0.0517	0.2817	0.1104	0.0719
19_45867259_C_T	C	T	rs1799793	ERCC2	exonic	24	D	Xeroderma_pigmentosum|not_specified	Benign	0.0454545	0.1963	0.1988	0.3588	0.0496	0.3354	0.0734
19_46914547_C_G	C	G	rs2279517	CCDC8	exonic	31	D	not_specified	Benign	0.0454545	.	0.0562	0.0487	0.2004	0.0808	0.0325
19_48800914_G_A	G	A	rs35461177	CCDC114	exonic	27.1	D	not_specified	Benign	0.1	.	0.2277	0.2803	0.1329	0.1309	0.1036
19_49206674_G_A	G	A	rs601338	FUT2	exonic	37	D	SECRETOR/NONSECRETOR_POLYMORPHISM|Norwalk_virus_infection\x2c_resistance_to|Vitamin_b12_plasma_level_quantitative_trait_locus_1	Benign\x2c_association\x2c_protective	0.0909091	0.294	0.3415	0.4414	0.004	0.2832	0.4909
19_49685865_G_A	G	A	rs201907325	TRPM4	exonic	33	D	Progressive_familial_heart_block_type_1B|Brugada_syndrome|not_specified	Conflicting_interpretations_of_pathogenicity	0.0454545	.	0.0014	0.001	0	0	0
19_49691898_G_A	G	A	rs172149856	TRPM4	exonic	20.3	D	Progressive_familial_heart_block_type_1B|Brugada_syndrome|not_specified	Conflicting_interpretations_of_pathogenicity	0.0454545	.	0.0014	0.001	0	0	0
19_51850290_G_A	G	A	rs1130426	ETFB	exonic	32	D	not_specified	Benign	0.0454545	.	0.451	0.5686	0.2887	0.3088	0.472
19_55526373_G_C	G	C	rs2304166	GP6	exonic	23.2	D	not_specified	Benign	0.727273	.	0.5663	0.6093	0.2411	0.4202	0.2012
19_7600847_T_C	T	C	rs188353745	PNPLA6	exonic	23.2	D	Mucolipidosis_type_IV|Spastic_paraplegia_39|not_specified|Spastic_Paraplegia\x2c_Recessive	Benign/Likely_benign	0.136364	.	0.0014	0.001	0.0595	0.0511	0
19_8669976_C_T	C	T	rs3814291	ADAMTS10	exonic	20.2	D	Weill-Marchesani_syndrome	Likely_benign	0.05	.	0.0634	0	0.0119	0	0
1_100361925_G_A	G	A	rs2230307	AGL	exonic	34	D	Glycogen_storage_disease_type_III|not_specified	Benign/Likely_benign	0.181818	0.1709	0.1412	0.0606	0.1935	0.0562	0.0257
1_103379918_G_A	G	A	rs3753841	COL11A1	exonic	26.7	D	Marshall_syndrome|Fibrochondrogenesis|not_specified|Stickler_Syndrome\x2c_Dominant	Benign	0.545455	0.7189	0.755	0.6123	0.7034	0.5859	0.0492
1_103444970_A_T	A	T	rs141548164	COL11A1	exonic	23.2	D	Marshall_syndrome|Fibrochondrogenesis|not_specified|Stickler_Syndrome\x2c_Dominant|not_provided	Benign/Likely_benign	0.136364	.	0.0187	0.002	0.0149	0	0
1_110151395_G_T	G	T	rs3738766	GNAT2	exonic	22.8	D	Achromatopsia|not_specified	Likely_benign	0.0454545	.	0.0303	0.0348	0.244	0.1431	0.0015
1_114438951_A_G	A	G	rs1217401	AP4B1	exonic	21.4	D	not_specified	Benign	0.318182	0.2421	0.2536	0.2694	0.0794	0.3098	0.8003
1_115222237_T_A	T	A	rs34526199	AMPD1	exonic	32	D	Muscle_AMP_deaminase_deficiency	Pathogenic	0.0909091	.	0.0173	0.0368	0	0.0061	0
1_116310937_C_T	C	T	rs10801999	CASQ2	exonic	24.8	D	Catecholaminergic_polymorphic_ventricular_tachycardia|Ventricular_tachycardia\x2c_catecholaminergic_polymorphic\x2c_2|not_specified|Cardiovascular_phenotype	Benign/Likely_benign	0.545455	0.1383	0.098	0.003	0.0605	0.0184	0.0015
1_11856378_G_A	G	A	rs1801133	MTHFR	exonic	25	D	Neoplasm_of_stomach|Gastrointestinal_stroma_tumor|MTHFR_deficiency\x2c_thermolabile_type|Neural_tube_defects\x2c_folate-sensitive|not_specified|carboplatin_response_-_Efficacy|cyclophosphamide_response_-_Toxicity/ADR|methotrexate_response_-_Dosage\x2c_Efficacy\x2c_Toxicity/ADR|not_provided	drug_response	0.727273	0.4385	0.4741	0.3648	0.2956	0.1186	0.09
1_120285493_G_A	G	A	rs121907988	PHGDH	exonic	28.7	D	Phosphoglycerate_dehydrogenase_deficiency	Pathogenic	0.0454545	.	.	.	.	.	.
1_120479907_C_T	C	T	rs782318679	NOTCH2	exonic	22.6	D	not_specified	Uncertain_significance	0.0454545	.	.	.	.	.	.
1_16382201_G_A	G	A	rs143663847	CLCNKB	exonic	26.6	D	not_specified	Likely_benign	0.25	.	0.0922	0.008	0.001	0.0112	0
1_169483561_T_C	T	C	rs6027	F5	exonic	27.3	D	Thrombophilia_due_to_activated_protein_C_resistance|not_specified	Likely_benign	0.0454545	.	0.0908	0.0656	0.0317	0.0644	0.0023
1_169519112_C_T	C	T	rs6020	F5	exonic	26.3	D	Thrombophilia_due_to_activated_protein_C_resistance	Likely_benign	0.227273	0.05537	0.1052	0.0239	0.627	0.1667	0.3238
1_170521376_G_A	G	A	rs913257	GORAB	exonic	25.9	D	Geroderma_osteodysplastica|not_specified	Benign	0.818182	0.6281	0.5865	0.4692	0.877	0.5215	0.5257
1_186026474_T_C	T	C	rs12129650	HMCN1	exonic	22.6	D	Macular_degeneration	Likely_benign	0.95	.	0.6124	0.496	0.5675	0.455	0.5393
1_186050417_A_G	A	G	rs10798035	HMCN1	exonic	33	D	Macular_degeneration|not_specified	Benign/Likely_benign	0.909091	0.6395	0.6311	0.499	0.5694	0.4959	0.6952
1_186273994_C_T	C	T	rs2273779	PRG4	exonic	25.4	D	Camptodactyly_arthropathy_coxa_vara_pericarditis_syndrome	Benign	0.636364	.	0.4063	0.33	0.129	0.2239	0.149
1_197070697_T_C	T	C	rs41310927	ASPM	exonic	25.5	D	Primary_autosomal_recessive_microcephaly_5|not_specified|Primary_Microcephaly\x2c_Recessive	Benign	0.0454545	0.2471	0.2277	0.4105	0.1637	0.2863	0.0431
1_201016296_G_A	G	A	rs3850625	CACNA1S	exonic	34	D	Malignant_hyperthermia_susceptibility|Hypokalemic_periodic_paralysis|not_specified	Benign	0.136364	.	0.0879	0.1183	0.0397	0.1984	0.0053
1_203194186_C_T	C	T	rs2297950	CHIT1	exonic	31	D	Chitotriosidase_deficiency	Likely_benign	0.727273	0.3713	0.3271	0.3231	0.2847	0.2618	0.2738
1_209791929_G_T	G	T	rs2076222	LAMB3	exonic	24.5	D	Epidermolysis_bullosa\x2c_junctional|not_specified	Benign	0.272727	.	0.0764	0.0209	0.2669	0.1022	0.0023
1_209964080_C_T	C	T	rs2235371	IRF6	exonic	24.8	D	Van_der_Woude_syndrome|Popliteal_pterygium_syndrome|not_specified|Cleft_Lip_+/-_Cleft_Palate\x2c_Autosomal_Dominant	Benign	0.318182	0.2441	0.1801	0.0139	0.4296	0.092	0.0015
1_225528183_C_A	C	A	rs3856145	DNAH14	exonic	21.3	D	not_specified	Benign	0.363636	0.3942	0.4697	0.4046	0.5089	0.5695	0.643
1_226019633_T_C	T	C	rs1051740	EPHX1	exonic	29.6	D	EPOXIDE_HYDROLASE_1_POLYMORPHISM|carbamazepine_response_-_Dosage	drug_response	0.545455	0.3682	0.3199	0.3042	0.4821	0.3773	0.1407
1_226125385_G_A	G	A	rs2295418	LEFTY2	exonic	23.5	D	Heterotaxia|Left-right_axis_malformations|not_specified	Benign/Likely_benign	0.0454545	.	0.0504	0.0308	0.1052	0.0849	0.0008
1_230845977_G_A	G	A	rs4762	AGT	exonic	24	D	Renal_dysplasia	Likely_benign	0.181818	.	0.1268	0.1302	0.1071	0.1125	0.0545
1_237048500_A_G	A	G	rs1805087	MTR	exonic	23.5	D	Gastrointestinal_stroma_tumor|Disorders_of_Intracellular_Cobalamin_Metabolism|not_specified	Benign	0.181818	0.1809	0.1772	0.173	0.1052	0.3211	0.2844
1_31347320_G_A	G	A	rs2282440	SDC3	exonic	21.1	D	Obesity\x2c_association_with	association	0.181818	.	0.1729	0.0149	0.5218	0.1319	0.0129
1_32740366_G_A	G	A	rs145088108	LCK	exonic	22.2	D	Immunodeficiency_22	Benign	0.0454545	.	0.196	0	0	0	0.0008
1_35227466_A_C	A	C	rs3738346	GJB4	exonic	26.9	D	not_specified	Benign	0.272727	.	0.1081	0.0099	0.12	0.0092	0.2481
1_40766943_G_T	G	T	rs140041506	COL9A2	exonic	24.7	D	Multiple_Epiphyseal_Dysplasia\x2c_Dominant|not_specified|Stickler_Syndrome\x2c_Recessive	Benign/Likely_benign	0.136364	.	0.0519	0	0	0	0
1_40773123_G_C	G	C	rs2228567	COL9A2	exonic	23.2	D	Multiple_Epiphyseal_Dysplasia\x2c_Dominant|not_specified|Stickler_Syndrome\x2c_Recessive	Benign/Likely_benign	0.0909091	.	0.0836	0.0974	0.1052	0.0961	0.0514
1_43201576_C_T	C	T	rs116804195	CLDN19	exonic	22.9	D	Renal_Hypomagnesemia\x2c_Recessive	Likely_benign	0.15	.	0.0317	0.0129	0	0.0174	0.0015
1_43886494_C_T	C	T	rs2782643	SZT2	exonic	23	D	not_specified	Benign	0.590909	0.3788	0.379	0.4205	0.0823	0.093	0.0998
1_45795043_G_T	G	T	rs3219496	MUTYH	exonic	24.2	D	Hereditary_cancer-predisposing_syndrome|Carcinoma_of_colon|MYH-associated_polyposis|not_specified|not_provided	Benign/Likely_benign	0.136364	.	0.0144	0	0	0	0
1_52851608_G_A	G	A	rs3087481	ORC1	exonic	20.7	D	Meier-Gorlin_syndrome|not_specified	Likely_benign	0.0909091	.	0.0476	0.001	0.125	0.0256	0.0008
1_53679229_A_G	A	G	rs1799822	CPT2	exonic	23	D	Carnitine_palmitoyltransferase_II_deficiency|Carnitine_palmitoyltransferase_II_deficiency\x2c_infantile|Carnitine_palmitoyltransferase_II_deficiency\x2c_lethal_neonatal|not_specified	Benign/Likely_benign	0.0909091	0.1649	0.1542	0.2068	0.0853	0.0736	0.0227
1_64097432_C_T	C	T	rs1126728	PGM1	exonic	33	D	Congenital_disorder_of_glycosylation|Congenital_disorder_of_glycosylation_type_1t|not_specified	Benign/Likely_benign	0.454545	0.3035	0.2478	0.2505	0.2688	0.272	0.1876
1_64114301_T_C	T	C	rs11208257	PGM1	exonic	23.5	D	Congenital_disorder_of_glycosylation|Congenital_disorder_of_glycosylation_type_1t|not_specified	Benign	0.590909	0.4019	0.3963	0.2237	0.2083	0.1646	0.1967
1_68904742_T_G	T	G	rs61752901	RPE65	exonic	26.6	D	Leber_congenital_amaurosis_2|Retinitis_pigmentosa_20|not_specified|not_provided	Benign	0.05	.	0.0548	0	0.001	0	0
1_78392446_G_A	G	A	rs1166698	NEXN	exonic	26.7	D	Hypertrophic_cardiomyopathy|not_specified|Cardiovascular_phenotype|Dilated_Cardiomyopathy\x2c_Dominant	Benign/Likely_benign	0.0454545	.	0.1167	0.2107	0.38	0.0665	0.0106
1_93073228_C_A	C	A	rs11808092	EVI5	exonic	22.8	D	not_specified	Benign	0.0909091	0.2387	0.1873	0.2744	0.0159	0.1063	0.0696
20_16729048_T_C	T	C	rs17686437	OTOR	exonic	25.5	D	not_specified	Benign	0.0454545	0.01671	0.0274	0.0596	0	0.0194	0.0015
20_18505200_G_T	G	T	rs36023150	SEC23B	exonic	29.3	D	Congenital_dyserythropoietic_anemia|Congenital_dyserythropoietic_anemia\x2c_type_II|Cowden_syndrome_7|not_specified	Conflicting_interpretations_of_pathogenicity	0.0454545	.	0.0029	0.0089	0	0.0337	0
20_31024207_C_T	C	T	rs74638057	ASXL1	exonic	22.9	D	C-like_syndrome|not_specified	Benign	0.409091	.	0.0994	0	0.0248	0.0225	0
20_34797675_G_A	G	A	rs78442416	EPB41L1	exonic	21.1	D	not_specified	Likely_benign	0.0454545	.	0.0029	0	0.0079	0.002	0
20_3870079_T_A	T	A	rs71647828	PANK2	exonic	23.2	D	Pigmentary_pallidal_degeneration|not_specified	Benign	0.181818	.	0.1902	0.0547	0.1349	0.0194	0.0703
20_40040870_G_A	G	A	rs61752057	CHD6	exonic	35	D	not_specified	Benign	0.0909091	.	0.0605	0.005	0.006	0.0061	0.0008
20_43042364_C_T	C	T	rs1800961	HNF4A	exonic	24.7	D	Maturity_onset_diabetes_mellitus_in_young|not_specified|Hyperinsulinism\x2c_Dominant|Monogenic_diabetes	Benign/Likely_benign	0.0909091	0.03928	0.0548	0.0368	0.0159	0.0286	0.0008
20_43942756_C_T	C	T	rs200998587	RBPJL	exonic	27.3	D	Diabetes_mellitus_type_2	risk_factor	0.0454545	.	0.0086	0	0	0	0
20_44047974_G_A	G	A	rs80158178	PIGT	exonic	29.4	D	Multiple_congenital_anomalies-hypotonia-seizures_syndrome_3	Benign	0.181818	.	0.0706	0	0.0198	0.001	0
20_6088265_G_A	G	A	rs62200482	FERMT1	exonic	32	D	Kindler's_syndrome	Likely_benign	0.0454545	.	0.0418	0.0875	0.0804	0.0552	0.003
20_6759115_A_T	A	T	rs235768	BMP2	exonic	25.3	D	not_specified	Benign	0.909091	.	0.7291	0.6223	0.8284	0.59	0.9803
20_744308_T_C	T	C	rs3746802	SLC52A3	exonic	22	D	not_specified	Benign	0.0909091	0.0762	0.0533	0.1083	0.0972	0.1391	0.0651
21_45733867_A_T	A	T	rs1057037	PFKL	exonic	23.9	D	not_specified	Benign	0.0454545	.	0.0677	0.0795	0.0099	0.1145	0.1089
21_47545768_G_A	G	A	rs1042917	COL6A2	exonic	25.8	D	Myosclerosis|Collagen_VI-related_myopathy|not_specified	Benign	0.636364	0.6352	0.6398	0.5099	0.4306	0.3139	0.208
21_47704896_G_A	G	A	rs9975588	MCM3AP	exonic	27.5	D	not_specified	Benign	0.0909091	.	0.232	0.4085	0.1488	0.2669	0.1982
22_17589794_C_A	C	A	rs12484684	IL17RA	exonic	25.8	D	Familial_Candidiasis\x2c_Recessive	Benign	0.318182	0.1377	0.1282	0.0109	0.2976	0.1677	0.0015
22_19907099_C_A	C	A	rs5748469	TXNRD2	exonic	28.6	D	not_specified|Cardiovascular_phenotype	Benign	0.909091	.	0.5346	0.3549	0.869	0.5399	0.2171
22_19950263_G_T	G	T	rs6267	COMT	exonic	24.1	D	Schizophrenia\x2c_susceptibility_to	risk_factor	0.181818	0.06561	0.0331	0.007	0.0347	0.001	0.0008
22_26853905_C_A	C	A	rs1894704	HPS4	exonic	23	D	Hermansky-Pudlak_syndrome|not_specified	Benign	0.636364	0.8286	0.7594	0.9384	0.8046	0.8967	0.7443
22_26854441_G_A	G	A	rs1894706	HPS4	exonic	26.4	D	Hermansky-Pudlak_syndrome|not_specified	Benign	0.636364	0.8284	0.7594	0.9384	0.8046	0.8967	0.7451
22_26859942_C_T	C	T	rs5752330	HPS4	exonic	25.2	D	Hermansky-Pudlak_syndrome|not_specified	Benign	0.636364	0.8035	0.7248	0.9105	0.8026	0.8783	0.6694
22_29886043_A_C	A	C	rs165602	NEFH	exonic	23	D	Amyotrophic_lateral_sclerosis_type_1|not_provided	Benign	0.181818	0.1093	0.1297	0.1421	0.0526	0.1677	0.1135
22_37261015_C_T	C	T	rs143532979	NCF4	exonic	35	D	not_specified	Benign	0.0454545	.	0.0072	0	0.001	0	0
22_38119213_G_A	G	A	rs12628603	TRIOBP	exonic	23.2	D	not_specified	Benign	0.590909	.	0.611	0.5696	0.7073	0.4407	0.3752
22_44324727_C_G	C	G	rs738409	PNPLA3	exonic	22.6	D	Susceptibility_to_Nonalcoholic_Fatty_Liver_Disease	Likely_benign	0.818182	0.5606	0.4841	0.2256	0.3502	0.2464	0.118
22_46731689_G_T	G	T	rs11090865	TRMU	exonic	29.6	D	Deafness\x2c_mitochondrial\x2c_modifier_of|Liver_failure_acute_infantile|not_specified	Benign	0.136364	0.05705	0.0692	0.1223	0.001	0.0358	0.2436
22_50515843_C_A	C	A	rs6010260	MLC1	exonic	24.4	D	Megalencephalic_leukoencephalopathy_with_subcortical_cysts_1|not_specified|Megalencephalic_leukoencephalopathy_with_subcortical_cysts	Likely_benign	0.136364	0.141	0.1571	0.1153	0.0913	0.229	0.0514
2_11853913_G_A	G	A	rs4614906	LPIN1	exonic	23.2	D	not_specified	Benign	0.818182	.	0.232	0.2078	0.1379	0.273	0.0091
2_1481231_G_C	G	C	rs2175977	TPO	exonic	23.5	D	Congenital_hypothyroidism|Deficiency_of_iodide_peroxidase|not_specified	Benign	0.818182	.	0.6571	0.6034	0.7758	0.6442	0.8185
2_1500393_G_A	G	A	rs28991292	TPO	exonic	22.8	D	not_specified	Benign	0.0454545	.	0.036	0	0	0	0.0008
2_152500449_C_G	C	G	rs13013209	NEB	exonic	31	D	not_specified|Nemaline_Myopathy\x2c_Recessive|not_provided	Benign	0.681818	.	0.4438	0.4662	0.2609	0.3967	0.031
2_152527572_C_T	C	T	rs7426114	NEB	exonic	25.8	D	not_specified|Nemaline_Myopathy\x2c_Recessive|not_provided	Benign	0.863636	0.8709	0.8357	0.8231	0.379	0.635	0.1959
2_165947079_C_A	C	A	rs41265137	SCN3A	exonic	32	D	not_specified	Benign	0.409091	.	0.0865	0.0119	0	0.0082	0.0015
2_170003432_T_G	T	G	rs4667591	LRP2	exonic	31	D	Donnai_Barrow_syndrome|not_specified	Benign	0.954545	0.8442	0.7277	0.7932	0.4901	0.8119	0.146
2_170366940_G_A	G	A	rs147527225	KLHL41	exonic	23.4	D	Nemaline_myopathy_9	Benign	0.0909091	.	0.0072	0	0.002	0	0
2_173339808_G_A	G	A	rs11895564	ITGA6	exonic	22.3	D	Epidermolysis_bullosa_junctionalis_with_pyloric_atresia	Benign	0.5	0.313	0.2248	0.2793	0.0933	0.3057	0.3253
2_179325816_G_A	G	A	rs79399438	DFNB59	exonic	23	D	not_specified|Nonsyndromic_Hearing_Loss\x2c_Recessive	Benign/Likely_benign	0.0454545	0.02323	0.0101	0.0249	0.1528	0.0061	0.0227
2_179395560_G_A	G	A	rs16866380	TTN	exonic	23.1	D	Hypertrophic_cardiomyopathy|Limb-girdle_muscular_dystrophy\x2c_type_2J|Distal_myopathy_Markesbery-Griggs_type|Dilated_cardiomyopathy_1G|Hereditary_myopathy_with_early_respiratory_failure|Myopathy\x2c_early-onset\x2c_with_fatal_cardiomyopathy|not_specified|Cardiovascular_phenotype|Dilated_Cardiomyopathy\x2c_Dominant|Limb-Girdle_Muscular_Dystrophy\x2c_Recessive	Benign/Likely_benign	0.0454545	0.03217	0.0403	0.0318	0.1716	0.0481	0.0885
2_179396162_C_G	C	G	rs56308529	TTN	exonic	20.7	D	Hypertrophic_cardiomyopathy|Limb-girdle_muscular_dystrophy\x2c_type_2J|Distal_myopathy_Markesbery-Griggs_type|Dilated_cardiomyopathy_1G|Hereditary_myopathy_with_early_respiratory_failure|Myopathy\x2c_early-onset\x2c_with_fatal_cardiomyopathy|not_specified|Cardiovascular_phenotype|Dilated_Cardiomyopathy\x2c_Dominant|Limb-Girdle_Muscular_Dystrophy\x2c_Recessive	Benign/Likely_benign	0.0909091	.	0.0793	0.0467	0	0.0133	0
2_179397561_C_T	C	T	rs3829747	TTN	exonic	24.3	D	Hypertrophic_cardiomyopathy|Distal_myopathy_Markesbery-Griggs_type|Hereditary_myopathy_with_early_respiratory_failure|Myopathy\x2c_early-onset\x2c_with_fatal_cardiomyopathy|not_specified|Cardiovascular_phenotype|Dilated_Cardiomyopathy\x2c_Dominant|Limb-Girdle_Muscular_Dystrophy\x2c_Recessive	Benign/Likely_benign	0.0909091	0.1301	0.1484	0.1392	0.4484	0.2679	0.0666
2_179398509_C_A	C	A	rs3731752	TTN	exonic	22.5	D	Hypertrophic_cardiomyopathy|Limb-girdle_muscular_dystrophy\x2c_type_2J|Distal_myopathy_Markesbery-Griggs_type|Dilated_cardiomyopathy_1G|Hereditary_myopathy_with_early_respiratory_failure|Myopathy\x2c_early-onset\x2c_with_fatal_cardiomyopathy|not_specified|Cardiovascular_phenotype|Dilated_Cardiomyopathy\x2c_Dominant|Limb-Girdle_Muscular_Dystrophy\x2c_Recessive	Benign/Likely_benign	0.0454545	0.03178	0.0403	0.0318	0.1716	0.047	0.0847
2_179400895_C_T	C	T	rs2278196	TTN	exonic	23.1	D	Hypertrophic_cardiomyopathy|Limb-girdle_muscular_dystrophy\x2c_type_2J|Distal_myopathy_Markesbery-Griggs_type|Dilated_cardiomyopathy_1G|Hereditary_myopathy_with_early_respiratory_failure|Myopathy\x2c_early-onset\x2c_with_fatal_cardiomyopathy|not_specified|Cardiovascular_phenotype|Dilated_Cardiomyopathy\x2c_Dominant|Limb-Girdle_Muscular_Dystrophy\x2c_Recessive	Benign/Likely_benign	0.0454545	0.03015	0.036	0.0298	0.1488	0.0112	0.0847
2_179403750_C_T	C	T	rs4894028	TTN	exonic	24	D	Hypertrophic_cardiomyopathy|Distal_myopathy_Markesbery-Griggs_type|Hereditary_myopathy_with_early_respiratory_failure|Myopathy\x2c_early-onset\x2c_with_fatal_cardiomyopathy|not_specified|Cardiovascular_phenotype|Dilated_Cardiomyopathy\x2c_Dominant|Limb-Girdle_Muscular_Dystrophy\x2c_Recessive	Benign/Likely_benign	0.363636	.	0.1484	0.0477	0.0248	0.1984	0.0113
2_179404628_T_A	T	A	rs72648270	TTN	exonic	21.8	D	Hypertrophic_cardiomyopathy|Limb-girdle_muscular_dystrophy\x2c_type_2J|Distal_myopathy_Markesbery-Griggs_type|Dilated_cardiomyopathy_1G|Hereditary_myopathy_with_early_respiratory_failure|Myopathy\x2c_early-onset\x2c_with_fatal_cardiomyopathy|not_specified|Cardiovascular_phenotype|Dilated_Cardiomyopathy\x2c_Dominant|Limb-Girdle_Muscular_Dystrophy\x2c_Recessive	Benign/Likely_benign	0.0454545	.	0.0288	0.0298	0.1488	0.0112	0.0015
2_179406191_C_T	C	T	rs3731749	TTN	exonic	25.8	D	Hypertrophic_cardiomyopathy|Distal_myopathy_Markesbery-Griggs_type|Hereditary_myopathy_with_early_respiratory_failure|Myopathy\x2c_early-onset\x2c_with_fatal_cardiomyopathy|not_specified|Cardiovascular_phenotype|Dilated_Cardiomyopathy\x2c_Dominant|Limb-Girdle_Muscular_Dystrophy\x2c_Recessive	Benign/Likely_benign	0.0909091	0.1295	0.1484	0.1382	0.4514	0.2689	0.0666
2_179414318_C_T	C	T	rs747122	TTN	exonic	22	D	Hypertrophic_cardiomyopathy|Distal_myopathy_Markesbery-Griggs_type|Hereditary_myopathy_with_early_respiratory_failure|Myopathy\x2c_early-onset\x2c_with_fatal_cardiomyopathy|not_specified|Cardiovascular_phenotype|Dilated_Cardiomyopathy\x2c_Dominant|Limb-Girdle_Muscular_Dystrophy\x2c_Recessive	Benign/Likely_benign	0.363636	0.2341	0.1787	0.0487	0.0248	0.1973	0.2731
2_179423335_C_G	C	G	rs878854426	TTN	exonic	22.5	D	Limb-girdle_muscular_dystrophy\x2c_type_2J|Dilated_cardiomyopathy_1G	Uncertain_significance	0.0454545	.	.	.	.	.	.
2_179436020_G_A	G	A	rs744426	TTN	exonic	23	D	Hypertrophic_cardiomyopathy|Distal_myopathy_Markesbery-Griggs_type|Hereditary_myopathy_with_early_respiratory_failure|Myopathy\x2c_early-onset\x2c_with_fatal_cardiomyopathy|not_specified|Cardiovascular_phenotype|Dilated_Cardiomyopathy\x2c_Dominant|Limb-Girdle_Muscular_Dystrophy\x2c_Recessive	Benign/Likely_benign	0.0909091	0.1294	0.1455	0.1372	0.4504	0.2669	0.0666
2_179438866_C_T	C	T	rs10164753	TTN	exonic	23.6	D	Hypertrophic_cardiomyopathy|Distal_myopathy_Markesbery-Griggs_type|Hereditary_myopathy_with_early_respiratory_failure|Myopathy\x2c_early-onset\x2c_with_fatal_cardiomyopathy|not_specified|Cardiovascular_phenotype|Dilated_Cardiomyopathy\x2c_Dominant|Limb-Girdle_Muscular_Dystrophy\x2c_Recessive	Benign/Likely_benign	0.363636	0.2253	0.1542	0.0467	0.0258	0.1984	0.0877
2_179458591_C_T	C	T	rs2288569	TTN	exonic	24.6	D	Hypertrophic_cardiomyopathy|Distal_myopathy_Markesbery-Griggs_type|Hereditary_myopathy_with_early_respiratory_failure|Myopathy\x2c_early-onset\x2c_with_fatal_cardiomyopathy|not_specified|Cardiovascular_phenotype|Dilated_Cardiomyopathy\x2c_Dominant|Limb-Girdle_Muscular_Dystrophy\x2c_Recessive	Benign/Likely_benign	0.0909091	.	0.1513	0.1402	0.4544	0.2781	0.0666
2_179497018_G_A	G	A	rs12471771	TTN	exonic	23.3	D	Hypertrophic_cardiomyopathy|Limb-girdle_muscular_dystrophy\x2c_type_2J|Distal_myopathy_Markesbery-Griggs_type|Dilated_cardiomyopathy_1G|Hereditary_myopathy_with_early_respiratory_failure|Myopathy\x2c_early-onset\x2c_with_fatal_cardiomyopathy|not_specified|Cardiovascular_phenotype|Dilated_Cardiomyopathy\x2c_Dominant|Limb-Girdle_Muscular_Dystrophy\x2c_Recessive|not_provided	Benign/Likely_benign	0.409091	.	0.1167	0	0	0	0
2_179571448_A_G	A	G	rs4893852	TTN	exonic	21.5	D	Hypertrophic_cardiomyopathy|Distal_myopathy_Markesbery-Griggs_type|Hereditary_myopathy_with_early_respiratory_failure|Myopathy\x2c_early-onset\x2c_with_fatal_cardiomyopathy|not_specified|Cardiovascular_phenotype|Dilated_Cardiomyopathy\x2c_Dominant|Limb-Girdle_Muscular_Dystrophy\x2c_Recessive	Benign/Likely_benign	0.454545	0.2557	0.1556	0.0358	0.0258	0.1769	0.2231
2_179575511_C_T	C	T	rs72648998	TTN	exonic	23.5	D	Hypertrophic_cardiomyopathy|Limb-girdle_muscular_dystrophy\x2c_type_2J|Distal_myopathy_Markesbery-Griggs_type|Dilated_cardiomyopathy_1G|Hereditary_myopathy_with_early_respiratory_failure|Myopathy\x2c_early-onset\x2c_with_fatal_cardiomyopathy|not_specified|Cardiovascular_phenotype|Dilated_Cardiomyopathy\x2c_Dominant|Limb-Girdle_Muscular_Dystrophy\x2c_Recessive	Benign/Likely_benign	0.0454545	0.07201	0.0807	0.0547	0	0.0266	0
2_179587130_C_G	C	G	rs12693166	TTN	exonic	21.6	D	Hypertrophic_cardiomyopathy|Distal_myopathy_Markesbery-Griggs_type|Hereditary_myopathy_with_early_respiratory_failure|Myopathy\x2c_early-onset\x2c_with_fatal_cardiomyopathy|not_specified|Cardiovascular_phenotype|Dilated_Cardiomyopathy\x2c_Dominant|Limb-Girdle_Muscular_Dystrophy\x2c_Recessive	Benign/Likely_benign	0.0909091	0.1523	0.1844	0.1581	0.4375	0.2474	0.202
2_179589241_G_A	G	A	rs17355446	TTN	exonic	22.7	D	Hypertrophic_cardiomyopathy|Distal_myopathy_Markesbery-Griggs_type|Hereditary_myopathy_with_early_respiratory_failure|Myopathy\x2c_early-onset\x2c_with_fatal_cardiomyopathy|not_specified|Cardiovascular_phenotype|Dilated_Cardiomyopathy\x2c_Dominant|Limb-Girdle_Muscular_Dystrophy\x2c_Recessive	Benign/Likely_benign	0.454545	.	0.1441	0.0298	0.002	0.1258	0.0023
2_179620951_C_T	C	T	rs7585334	TTN	exonic	22.8	D	not_specified	Benign	0.0909091	0.5645	0.67	0.9145	0.7758	0.7822	0.8298
2_179629461_C_T	C	T	rs2291311	TTN	exonic	21.6	D	Hypertrophic_cardiomyopathy|Distal_myopathy_Markesbery-Griggs_type|Hereditary_myopathy_with_early_respiratory_failure|Myopathy\x2c_early-onset\x2c_with_fatal_cardiomyopathy|not_specified|Cardiovascular_phenotype|Dilated_Cardiomyopathy\x2c_Dominant|Limb-Girdle_Muscular_Dystrophy\x2c_Recessive	Benign/Likely_benign	0.0909091	0.5605	0.6671	0.9145	0.7847	0.7832	0.8253
2_179642583_A_G	A	G	rs142317580	TTN	exonic	22.1	D	Hypertrophic_cardiomyopathy|Limb-girdle_muscular_dystrophy\x2c_type_2J|Distal_myopathy_Markesbery-Griggs_type|Dilated_cardiomyopathy_1G|Hereditary_myopathy_with_early_respiratory_failure|Myopathy\x2c_early-onset\x2c_with_fatal_cardiomyopathy|not_specified|Cardiovascular_phenotype|Dilated_Cardiomyopathy\x2c_Dominant|Limb-Girdle_Muscular_Dystrophy\x2c_Recessive|not_provided	Benign/Likely_benign	0.136364	.	0.0274	0	0	0	0
2_196851911_G_A	G	A	rs10931715	DNAH7	exonic	23.4	D	not_specified	Benign	0.636364	0.6517	0.6326	0.664	0.6359	0.7566	0.1664
2_20131079_T_C	T	C	rs1191778	WDR35	exonic	23.8	D	Short_Rib_Polydactyly_Syndrome|Cranioectodermal_dysplasia|not_specified	Benign	0.181818	.	0.3588	0.4443	0.1171	0.2096	0.1097
2_202490812_C_A	C	A	rs73989521	TMEM237	exonic	20.3	D	Joubert_syndrome|not_specified	Benign/Likely_benign	0.0454545	0.04109	0.0447	0.0447	0	0.0072	0.174
2_202626242_C_T	C	T	rs3219155	ALS2	exonic	22.9	D	Infantile-onset_ascending_hereditary_spastic_paralysis|not_specified|Amyotrophic_Lateral_Sclerosis\x2c_Recessive	Benign/Likely_benign	0.5	.	0.036	0	0.003	0	0.0008
2_211060050_T_G	T	G	rs2286963	ACADL	exonic	25.6	D	Very_long_chain_acyl-CoA_dehydrogenase_deficiency|not_provided	Benign	0.0909091	0.2093	0.2248	0.3131	0.1865	0.2863	0.0893
2_211540507_C_A	C	A	rs1047891	CPS1	exonic	22.1	D	Congenital_hyperammonemia\x2c_type_I|not_specified	Benign	0.4	0.3093	0.3429	0.3012	0.1389	0.2832	0.3684
2_21231524_G_A	G	A	rs676210	APOB	exonic	27.1	D	Familial_hypercholesterolemia|Familial_hypobetalipoproteinemia|not_specified	Benign/Likely_benign	0.318182	0.2712	0.2493	0.2177	0.7192	0.5654	0.1241
2_21250914_G_A	G	A	rs679899	APOB	exonic	26.6	D	Familial_hypercholesterolemia|Familial_hypobetalipoproteinemia|not_specified	Benign/Likely_benign	0.318182	0.4239	0.3919	0.4742	0.8641	0.6513	0.1301
2_21263900_G_A	G	A	rs1367117	APOB	exonic	23	D	Familial_hypercholesterolemia|Familial_hypobetalipoproteinemia|not_specified	Benign/Likely_benign	0.454545	0.2698	0.2867	0.2982	0.1151	0.1329	0.0779
2_215815807_C_A	C	A	rs145031776	ABCA12	exonic	25.7	D	Congenital_ichthyosiform_erythroderma|not_specified	Likely_benign	0.363636	.	0.0605	0	0	0.001	0.0008
2_215914446_C_G	C	G	rs16853238	ABCA12	exonic	24.9	D	Congenital_ichthyosiform_erythroderma	Likely_benign	0.0454545	0.005705	0.0274	0.001	0	0	0.2511
2_220421417_C_G	C	G	rs1983210	OBSL1	exonic	24.5	D	Three_M_syndrome	Benign	0.5	0.7227	0.6873	0.7366	0.7163	0.911	0.6036
2_225362478_C_T	C	T	rs3738952	CUL3	exonic	23	D	not_specified|Pseudohypoaldosteronism\x2c_Type_I\x2c_Dominant	Benign	0.318182	0.2177	0.1859	0.0845	0.2391	0.2311	0.0129
2_227915832_G_A	G	A	rs1800517	COL4A4	exonic	20.9	D	Alport_syndrome|Alport_syndrome\x2c_autosomal_recessive|not_specified	Benign	0.454545	.	0.5173	0.494	0.4821	0.637	0.587
2_227946893_C_G	C	G	rs1800516	COL4A4	exonic	25.1	D	Alport_syndrome|not_specified	Benign/Likely_benign	0.0454545	.	0.0202	0.0388	0	0.0082	0.0318
2_228135631_C_T	C	T	rs28381984	COL4A3	exonic	26.1	D	Alport_syndrome|Alport_syndrome\x2c_autosomal_dominant|Alport_syndrome\x2c_autosomal_recessive|not_specified	Benign	0.636364	0.487	0.4409	0.4732	0.4752	0.5532	0.152
2_238253016_G_A	G	A	rs151079701	COL6A3	exonic	23.1	D	Bethlem_myopathy_1|Collagen_VI-related_myopathy|not_specified	Benign/Likely_benign	0.136364	.	0.0144	0	0	0	0
2_238280476_C_T	C	T	rs80272723	COL6A3	exonic	24	D	Bethlem_myopathy_1|Collagen_VI-related_myopathy|not_specified|not_provided	Benign/Likely_benign	0.136364	0.0285	0.0144	0.001	0.0774	0.002	0
2_238283543_C_T	C	T	rs112638391	COL6A3	exonic	24.4	D	Bethlem_myopathy_1|Collagen_VI-related_myopathy|not_specified	Benign/Likely_benign	0.0454545	.	0.0317	0	0	0	0.0015
2_26667130_A_G	A	G	rs3795958	DRC1	exonic	26.7	D	not_specified	Benign	0.227273	0.2814	0.1931	0.1918	0.2421	0.2342	0.0053
2_26676395_G_T	G	T	rs12623642	DRC1	exonic	33	D	not_specified	Benign	0.772727	0.2702	0.2651	0.0716	0.5873	0.091	0.0257
2_26741961_G_A	G	A	rs13031859	OTOF	exonic	22.5	D	Deafness\x2c_autosomal_recessive_9|not_specified|Nonsyndromic_Hearing_Loss\x2c_Recessive	Benign/Likely_benign	0.272727	.	0.4986	0.4642	0.0823	0.3763	0.0666
2_26750769_G_A	G	A	rs1879761	OTOF	exonic	23.1	D	Deafness\x2c_autosomal_recessive_9|not_specified|Nonsyndromic_Hearing_Loss\x2c_Recessive	Benign/Likely_benign	0.363636	.	0.2277	0.0099	0.3016	0.0297	0.0008
2_27315252_G_A	G	A	rs2304681	KHK	exonic	23.2	D	Fructosuria\x2c_essential	Benign	0.772727	.	0.5043	0.3767	0.2312	0.3037	0.3033
2_37471114_C_A	C	A	rs139125264	NDUFAF7	exonic	22.8	D	not_specified	Benign	0.136364	.	0.1715	0	0.006	0	0
2_39240646_C_T	C	T	rs140811086	SOS1	exonic	22.6	D	Gingival_fibromatosis|Noonan_syndrome|Rasopathy|not_specified|not_provided	Benign	0.0454545	.	0.0303	0	0	0	0
2_44065090_G_A	G	A	rs6756629	ABCG5	exonic	23	D	Sitosterolemia|not_specified	Benign/Likely_benign	0.227273	.	0.0994	0.0755	0.0139	0.0419	0.1029
2_44066247_G_C	G	C	rs11887534	ABCG8	exonic	22.7	D	Sitosterolemia|Gallbladder_disease_4|not_specified	Conflicting_interpretations_of_pathogenicity	0.227273	.	0.0965	0.0795	0.0139	0.0419	0.0764
2_44071743_A_G	A	G	rs4148211	ABCG8	exonic	23.8	D	Sitosterolemia|not_specified	Benign	0.318182	.	0.3501	0.3708	0.8512	0.544	0.1293
2_48027815_C_G	C	G	rs876661281	MSH6	exonic	23.4	D	Hereditary_nonpolyposis_colon_cancer|Hereditary_cancer-predisposing_syndrome|not_specified|not_provided	Uncertain_significance	0.0909091	.	.	.	.	.	.
2_71163086_T_C	T	C	rs11681642	ATP6V1B1	exonic	23.4	D	Renal_tubular_acidosis_with_progressive_nerve_deafness|not_specified	Benign	0.181818	.	0.2939	0.4473	0.3591	0.3476	0.3714
2_71163173_C_T	C	T	rs17720303	ATP6V1B1	exonic	22.7	D	Renal_tubular_acidosis_with_progressive_nerve_deafness|not_specified	Benign	0.318182	0.2144	0.2147	0.1531	0.1865	0.1544	0.115
2_71337203_C_T	C	T	rs115175255	MCEE	exonic	27.3	D	Methylmalonic_acidemia|Methylmalonyl-CoA_epimerase_deficiency|not_specified	Benign/Likely_benign	0.35	.	0.0418	0.003	0.0109	0.0112	0.0749
2_74761539_T_A	T	A	rs17010021	LOXL3	exonic	25.7	D	not_specified	Benign	0.318182	0.1212	0.0965	0.0427	0.3313	0.1769	0.0257
2_9633092_C_T	C	T	rs61754177	ADAM17	exonic	34	D	Inflammatory_skin_and_bowel_disease\x2c_neonatal_1	Benign	0.181818	.	0.0173	0.007	0.001	0.002	0
3_10328453_T_A	T	A	rs4684677	GHRL	exonic	26.4	D	Obesity	risk_factor	0.590909	.	0.2392	0.0746	0.006	0.0542	0.0053
3_10331457_G_T	G	T	rs696217	GHRL	exonic	23.1	D	Metabolic_syndrome\x2c_susceptibility_to|Obesity\x2c_age_at_onset_of	Pathogenic\x2c_risk_factor	0.0454545	0.05207	0.0476	0.0875	0.1915	0.093	0.0091
3_10401576_C_T	C	T	rs61736451	ATP2B2	exonic	25.9	D	Deafness\x2c_autosomal_recessive_12\x2c_modifier_of	risk_factor	0.0454545	.	0.0418	0.007	0	0.0041	0
3_121500699_C_T	C	T	rs17849995	IQCB1	exonic	22	D	Renal_dysplasia_and_retinal_aplasia|not_specified	Benign	0.863636	0.48	0.5043	0.2495	0.1647	0.4397	0.2413
3_12393125_C_G	C	G	rs1801282	PPARG	exonic	20.6	D	Obesity|Familial_partial_lipodystrophy|Diabetes_Mellitus\x2c_Noninsulin-Dependent\x2c_with_Acanthosis_Nigricans_and_Hypertension|not_specified	Likely_benign	0.227273	0.1029	0.1167	0.1203	0.0258	0.1196	0.0053
3_160025451_G_A	G	A	rs144099135	IFT80	exonic	31	D	Jeune_thoracic_dystrophy|not_specified|not_provided	Benign/Likely_benign	0.136364	.	0.049	0.002	0.003	0.0031	0.0023
3_165491280_C_T	C	T	rs1803274	BCHE	exonic	23	D	Butyrylcholinesterase_activity|Deficiency_of_butyrylcholine_esterase	Likely_benign	0.0909091	.	0.1225	0.1859	0.1339	0.1626	0.1725
3_172835290_C_T	C	T	rs1515441	SPATA16	exonic	24.2	D	Spermatogenic_Failure	Likely_benign	0.0454545	0.194	0.183	0.0994	0.3095	0.1922	0.0968
3_37574951_G_A	G	A	rs267561	ITGA9	exonic	24.3	D	not_specified	Benign	1	0.72	0.6844	0.5427	0.8046	0.3834	0.4486
3_45814094_G_A	G	A	rs17279437	SLC6A20	exonic	28.2	D	Hyperglycinuria|Iminoglycinuria\x2c_digenic	Likely_benign	0.136364	0.0751	0.0432	0.0924	0.006	0.0307	0.0053
3_46008790_G_A	G	A	rs3796375	FYCO1	exonic	23.7	D	Congenital_cataract|not_specified	Benign	0.863636	0.5875	0.5648	0.4314	0.6607	0.3722	0.093
3_47045846_C_T	C	T	rs2305637	NBEAL2	exonic	29.4	D	Gray_platelet_syndrome|not_specified	Benign	0.136364	.	0.1571	0.2038	0.2073	0.0869	0.0197
3_52396410_C_T	C	T	rs17052097	DNAH1	exonic	34	D	SPERMATOGENIC_FAILURE_18|CILIARY_DYSKINESIA\x2c_PRIMARY\x2c_37	Benign	0.272727	.	0.0144	0	0.0169	0	0
3_52397098_A_T	A	T	rs138320093	DNAH1	exonic	25.6	D	SPERMATOGENIC_FAILURE_18|CILIARY_DYSKINESIA\x2c_PRIMARY\x2c_37	Benign	0.136364	.	0.0043	0	0	0	0
3_58109162_G_A	G	A	rs1131356	FLNB	exonic	26.3	D	not_specified|FLNB-Related_Spectrum_Disorders	Benign/Likely_benign	0.636364	0.467	0.4726	0.2803	0.9187	0.5828	0.4758
3_58118555_G_A	G	A	rs12632456	FLNB	exonic	26.6	D	not_specified|FLNB-Related_Spectrum_Disorders	Benign/Likely_benign	0.636364	0.4723	0.4813	0.2833	0.9692	0.6145	0.6422
3_69031963_T_C	T	C	rs35545453	EOGT	exonic	22.9	D	Adams-Oliver_syndrome_4	Benign	0.409091	.	0.2017	0.0109	0.005	0.0123	0.0015
3_77629200_C_T	C	T	rs188582283	ROBO2	exonic	35	D	Vesicoureteral_reflux|Vesicoureteral_reflux_2	Conflicting_interpretations_of_pathogenicity	0.0454545	.	0.062	0.001	0	0	0.0015
3_81698130_T_C	T	C	rs2229519	GBE1	exonic	23.1	D	Glycogen_storage_disease\x2c_type_IV|Polyglucosan_body_disease\x2c_adult|not_specified	Benign	0.136364	0.3265	0.3026	0.3052	0.4425	0.3129	0.2579
3_98307630_C_T	C	T	rs2228056	CPOX	exonic	20.6	D	Hereditary_coproporphyria	Benign	0.272727	.	0.2089	0.0736	0.1101	0.138	0.0257
4_106155185_C_G	C	G	rs12498609	TET2	exonic	24.2	D	not_specified	not_provided	0.227273	.	0.098	0.0219	0.2093	0.1258	0.0295
4_110773067_G_A	G	A	rs4698797	LRIT3	exonic	24.2	D	not_specified|Congenital_Stationary_Night_Blindness\x2c_Recessive	Benign	0.272727	0.4374	0.3948	0.6382	0.4901	0.4325	0.4009
4_119237359_C_T	C	T	rs77322543	PRSS12	exonic	26.3	D	not_provided	Likely_benign	0.0454545	.	0.0029	0	0	0	0.0182
4_126239986_C_T	C	T	rs1039808	FAT4	exonic	23.7	D	not_specified	Benign	0.136364	0.3727	0.4092	0.4205	0.2252	0.3865	0.6142
4_126372742_G_A	G	A	rs1567047	FAT4	exonic	27.6	D	not_specified	Benign	0.227273	0.2783	0.2522	0.2952	0.3909	0.2628	0.0242
4_169606649_C_A	C	A	rs62333891	PALLD	exonic	22.7	D	Carcinoma_of_pancreas	Benign	0.227273	.	0.196	0.0785	0.0804	0.0767	0.208
4_187004074_C_T	C	T	rs3775291	TLR3	exonic	23.8	D	Human_immunodeficiency_virus_type_1\x2c_susceptibility_to|Herpes_simplex_encephalitis_2|not_specified	Benign/Likely_benign\x2c_protective	0.227273	0.3616	0.3055	0.3241	0.3284	0.2628	0.0265
4_2906707_G_T	G	T	rs4961	ADD1	exonic	28.4	D	Hypertension\x2c_salt-sensitive_essential\x2c_susceptibility_to|furosemide_and_spironolactone_response_-_Efficacy	drug_response	0.136364	0.1792	0.1744	0.2048	0.4524	0.2004	0.0492
4_42895423_C_T	C	T	rs57655409	GRXCR1	exonic	20.7	D	not_specified|Nonsyndromic_Hearing_Loss\x2c_Recessive	Benign/Likely_benign	0.272727	0.2089	0.1988	0.0398	0.3125	0.2791	0.0454
4_55146608_T_G	T	G	rs148654387	PDGFRA	exonic	23	D	Gastrointestinal_stroma_tumor|not_specified	Benign	0.0454545	.	0.0159	0	0	0.001	0
4_5785442_G_A	G	A	rs1383180	EVC	exonic	24.9	D	Curry-Hall_syndrome|not_specified|Ellis-van_Creveld_Syndrome	Benign	0.363636	0.4624	0.4726	0.3996	0.3254	0.2198	0.1793
4_6302889_G_A	G	A	rs1801208	WFS1	exonic	23.8	D	not_specified|WFS1-Related_Spectrum_Disorders|Nonsyndromic_Hearing_Loss\x2c_Dominant	Benign/Likely_benign	0.0454545	.	0.0778	0.0527	0.0794	0.0726	0.0333
4_79205699_T_A	T	A	rs12504081	FRAS1	exonic	21.1	D	Cryptophthalmos_syndrome|not_specified	Benign	0.409091	0.4158	0.4179	0.3728	0.377	0.3425	0.1725
4_88534065_G_A	G	A	rs3750025	DSPP	exonic	23	D	not_specified	Benign	0.136364	0.04642	0.062	0.0209	0.3651	0.0695	0.0197
4_88583135_A_T	A	T	rs10019009	DMP1	exonic	23.2	D	Hypophosphatemic_Rickets\x2c_Recessive	Benign	0.136364	0.3326	0.3285	0.2326	0.4256	0.2137	0.2625
5_10256172_A_T	A	T	rs11557652	CCT5	exonic	23.2	D	Neuropathy\x2c_hereditary_sensory\x2c_with_spastic_paraplegia\x2c_autosomal_recessive|not_specified|Sensory_Neuropathy_with_Spastic_Paraplegia	Benign/Likely_benign	0.0909091	.	0.0101	0.0258	0.003	0.0521	0
5_118811533_G_A	G	A	rs25640	HSD17B4	exonic	34	D	Bifunctional_peroxisomal_enzyme_deficiency|Perrault_syndrome|not_specified	Benign	0.75	.	0.5086	0.4493	0.5069	0.363	0.1097
5_118860938_T_C	T	C	rs11539471	HSD17B4	exonic	20.2	D	Bifunctional_peroxisomal_enzyme_deficiency|Perrault_syndrome|not_specified	Benign	0.181818	0.1419	0.0951	0.0646	0.003	0.0481	0.3585
5_126161690_C_T	C	T	rs36105360	LMNB1	exonic	27.5	D	Leukodystrophy\x2c_Adult-Onset|not_provided	Likely_benign	0.0454545	0.007347	0.0043	0.0219	0	0.0256	0
5_127685135_C_T	C	T	rs154001	FBN2	exonic	22.3	D	Congenital_contractural_arachnodactyly|not_specified|Cardiovascular_phenotype|not_provided	Benign	0.954545	0.8068	0.7565	0.67	0.9167	0.7628	0.5991
5_131973805_G_A	G	A	rs397507179	RAD50	exonic	34	D	Hereditary_cancer-predisposing_syndrome	Uncertain_significance	0.0454545	.	.	.	.	.	.
5_13717471_T_C	T	C	rs2277046	DNAH5	exonic	23.5	D	Ciliary_dyskinesia|not_specified	Benign/Likely_benign	0.772727	0.3566	0.2392	0.0686	0.3601	0.1922	0.0076
5_13754410_A_G	A	G	rs141651941	DNAH5	exonic	23.5	D	Ciliary_dyskinesia|not_specified	Benign	0.0454545	.	0.036	0	0	0	0
5_13811775_T_C	T	C	rs10078391	DNAH5	exonic	22.4	D	Ciliary_dyskinesia|not_specified	Benign	0.0909091	0.1786	0.1758	0.2147	0.5585	0.1667	0.1884
5_145499996_C_T	C	T	rs10988	LARS	exonic	23	D	not_specified	Benign	0.6	0.412	0.3775	0.2535	0.1984	0.1881	0.0189
5_148422274_C_T	C	T	rs17722293	SH3TC2	exonic	23.2	D	Mononeuropathy_of_the_Median_Nerve|not_specified|Charcot-Marie-Tooth\x2c_Type_4	Benign/Likely_benign	0.181818	.	0.2017	0.0149	0.131	0.0685	0.0045
5_149776232_C_T	C	T	rs15251	TCOF1	exonic	26.1	D	not_specified|Treacher_Collins_Syndrome\x2c_Dominant	Benign	0.272727	0.34	0.2305	0.2972	0.2044	0.3906	0.0567
5_176520243_G_A	G	A	rs351855	FGFR4	exonic	24.8	D	Cancer_progression_and_tumor_cell_motility	Pathogenic	0.454545	.	0.3098	0.2942	0.4633	0.3855	0.1097
5_179260238_C_T	C	T	rs140226523	SQSTM1	exonic	22.8	D	Paget_disease_of_bone|Amyotrophic_lateral_sclerosis_and/or_frontotemporal_dementia_1|Paget_disease_of_bone_2\x2c_early-onset|not_specified	Benign/Likely_benign	0.0454545	.	0.0029	0.005	0	0	0.0287
5_180046344_G_C	G	C	rs448012	FLT4	exonic	25.8	D	not_specified	Benign	1	.	0.7464	0.6531	0.497	0.5746	0.5144
5_33951693_C_G	C	G	rs16891982	SLC45A2	exonic	27.4	D	not_specified	Benign	0.0454545	0.4927	0.464	0.9384	0.006	0.0593	0.0356
5_33998931_A_G	A	G	rs145786819	AMACR	exonic	26.2	D	not_specified|not_provided	Conflicting_interpretations_of_pathogenicity	0.0454545	.	0	0	0	0	0.0008
5_34004707_C_T	C	T	rs10941112	AMACR	exonic	32	D	Alpha-methylacyl-CoA_racemase_deficiency|not_specified	Benign	0.136364	0.4202	0.4006	0.504	0.3472	0.1002	0.0242
5_35670303_G_A	G	A	rs34708521	SPEF2	exonic	24.9	D	not_specified	Benign	0.136364	0.1709	0.1499	0.0606	0.3542	0.1247	0.1271
5_37182902_G_A	G	A	rs75589774	C5orf42	exonic	21.7	D	Joubert_syndrome|Joubert_syndrome_17|not_specified	Benign/Likely_benign	0.0909091	.	0.1326	0.0954	0.0665	0.1125	0.0832
5_73148481_G_A	G	A	rs2973566	ARHGEF28	exonic	32	D	not_specified	Benign	0.227273	0.2262	0.2464	0.2654	0.0754	0.1953	0.0877
5_74037386_T_A	T	A	rs16872235	GFM2	exonic	28.7	D	not_specified	Benign	0.0454545	0.1154	0.1066	0.1382	0.0208	0.0818	0.1732
5_78181423_C_T	C	T	rs1071598	ARSB	exonic	22.6	D	Mucopolysaccharidosis_type_VI|not_specified	Benign/Likely_benign	0.590909	0.2486	0.196	0.1461	0.0149	0.1881	0.0469
5_78181477_C_T	C	T	rs1065757	ARSB	exonic	26.7	D	Mucopolysaccharidosis_type_VI|not_specified	Benign	0.136364	.	0.4294	0.4662	0.372	0.2444	0.0371
5_7891506_C_G	C	G	rs16879334	MTRR	exonic	29.6	D	Disorders_of_Intracellular_Cobalamin_Metabolism|not_specified	Benign/Likely_benign	0.0909091	.	0.098	0.0298	0.1696	0.0307	0.0182
5_89979691_A_G	A	G	rs41303352	ADGRV1	exonic	23.6	D	not_specified	Benign	0.181818	.	.	.	.	.	.
5_89979698_C_T	C	T	rs4916685	ADGRV1	exonic	23.6	D	not_specified	Benign	0.772727	.	0.5086	0.3201	0.375	0.2975	0.261
5_89979750_G_T	G	T	rs16868972	ADGRV1	exonic	23.5	D	not_specified	Benign	0.181818	0.1593	0.1945	0.1561	0.4335	0.2393	0.4599
5_89985882_A_G	A	G	rs10037067	ADGRV1	exonic	26.9	D	not_specified	Benign	0.772727	0.5497	0.5086	0.3221	0.375	0.2975	0.3071
5_89988504_A_G	A	G	rs2366926	ADGRV1	exonic	24.6	D	not_specified	Benign	0.772727	0.546	0.5029	0.3191	0.375	0.2975	0.208
5_90016871_G_A	G	A	rs16869032	ADGRV1	exonic	33	D	not_specified	Benign	0.136364	0.1374	0.1484	0.1402	0.4286	0.2096	0.174
5_90151589_G_A	G	A	rs2247870	ADGRV1	exonic	20.5	D	not_specified	Benign	0.954545	0.6936	0.6931	0.5606	0.5665	0.5215	0.1309
6_100838544_C_T	C	T	rs146866401	SIM1	exonic	27.5	D	Oromandibular-limb_hypogenesis_spectrum	Likely_benign	0.0909091	.	0.036	0	0.005	0	0
6_100868779_G_T	G	T	rs3734354	SIM1	exonic	23.9	D	Schaaf-yang_syndrome	Benign	0.0909091	.	0.2089	0.1471	0.4067	0.1881	0.0038
6_111913262_C_T	C	T	rs33980500	TRAF3IP2	exonic	29	D	Psoriasis_susceptibility_13|not_specified	Benign	0.0454545	0.1164	0.1196	0.0855	0.004	0.0583	0.143
6_112457383_G_C	G	C	rs1050349	LAMA4	exonic	23.7	D	Dilated_cardiomyopathy_1JJ|not_specified	Benign	0.05	0.1935	0.2104	0.2316	0.3601	0.1524	0.1233
6_116950734_G_A	G	A	rs6927567	RSPH4A	exonic	31	D	Ciliary_dyskinesia|not_specified	Benign/Likely_benign	0.0909091	0.1924	0.2089	0.2157	0.2857	0.2372	0.1089
6_116951678_A_C	A	C	rs9488991	RSPH4A	exonic	26.5	D	Ciliary_dyskinesia|not_specified	Benign/Likely_benign	0.454545	0.2258	0.1988	0.0437	0.0188	0.1288	0.2655
6_129807629_C_T	C	T	rs2229848	LAMA2	exonic	34	D	not_specified	Benign	0.545455	0.7337	0.6239	0.7177	0.6369	0.5982	0.41
6_133789728_G_A	G	A	rs9493627	EYA4	exonic	26	D	not_specified|Cardiovascular_phenotype|Dilated_Cardiomyopathy\x2c_Dominant|Nonsyndromic_Hearing_Loss\x2c_Dominant	Benign/Likely_benign	0.181818	0.2916	0.3429	0.3111	0.3442	0.41	0.5688
6_138195991_A_G	A	G	rs146534657	TNFAIP3	exonic	26.1	D	not_specified	not_provided	0.0454545	.	0.0375	0.001	0.0079	0.0307	0
6_151766552_G_A	G	A	rs3734800	RMND1	exonic	23.4	D	not_specified	Benign	0.0454545	.	0.1311	0.1133	0.3879	0.2157	0.1589
6_152629631_C_T	C	T	rs76160752	SYNE1	exonic	28.5	D	Cerebellar_ataxia|Emery-Dreifuss_muscular_dystrophy|Spinocerebellar_ataxia\x2c_autosomal_recessive_8|Emery-Dreifuss_muscular_dystrophy_4\x2c_autosomal_dominant|not_specified	Benign/Likely_benign	0.1	0.07102	0.0389	0.0099	0.0427	0.0389	0.0552
6_152698017_G_A	G	A	rs200939886	SYNE1	exonic	22.7	D	Spinocerebellar_ataxia\x2c_autosomal_recessive_8|Emery-Dreifuss_muscular_dystrophy_4\x2c_autosomal_dominant	Uncertain_significance	0.0454545	.	.	.	.	.	.
6_152751278_G_T	G	T	rs77675624	SYNE1	exonic	23.3	D	Cerebellar_ataxia|Emery-Dreifuss_muscular_dystrophy|Spinocerebellar_ataxia\x2c_autosomal_recessive_8|Emery-Dreifuss_muscular_dystrophy_4\x2c_autosomal_dominant|not_specified	Benign/Likely_benign	0.0454545	.	0.0187	0.001	0.0337	0.0031	0.0023
6_152772264_A_G	A	G	rs214976	SYNE1	exonic	23.4	D	Cerebellar_ataxia|Emery-Dreifuss_muscular_dystrophy|not_specified	Benign	0.136364	0.3919	0.3732	0.4473	0.749	0.5194	0.8086
6_159398871_C_T	C	T	rs147880570	RSPH3	exonic	22	D	Ciliary_dyskinesia\x2c_primary\x2c_32	Benign	0.363636	.	0.062	0	0	0	0
6_161006077_C_T	C	T	rs41272114	LPA(NM_005577:exon27:c.4289+1G>A)	splicing	22.1	D	not_specified	Benign	0.0454545	0.07655	0.0778	0.0308	0	0.0297	0.0023
6_16306751_G_A	G	A	rs16885	ATXN1	exonic	23.8	D	not_specified	Likely_benign	0.318182	.	.	.	.	.	.
6_24520644_G_A	G	A	rs149482918	ALDH5A1	exonic	34	D	Succinate-semialdehyde_dehydrogenase_deficiency|not_provided	Benign/Likely_benign	0.0909091	.	0.0231	0	0	0	0
6_30890483_G_T	G	T	rs2074506	VARS2	exonic	21.7	D	not_specified	Benign	0.0909091	.	0.2075	0.3559	0.247	0.2362	0.0983
6_30893127_G_A	G	A	rs9394021	VARS2	exonic	27.5	D	not_specified	Benign	0.454545	0.3764	0.4222	0.2028	0.5942	0.544	0.2602
6_32811629_G_T	G	T	rs2071543	PSMB8	exonic	22.2	D	Nakajo_syndrome|not_specified	Benign/Likely_benign	0.5	.	0.1888	0.1471	0.1677	0.1902	0.0961
6_38729511_T_C	T	C	rs61748600	DNAH8	exonic	24.4	D	not_specified	Benign	0.363636	0.2694	0.2334	0.1372	0.0198	0.0389	0.0469
6_38819392_T_C	T	C	rs534783808	DNAH8	exonic	26.1	D	Ciliary_dyskinesia	Uncertain_significance	0.0454545	.	0.0043	0	0	0	0
6_43568762_A_G	A	G	rs61756403	POLH	exonic	26	D	Xeroderma_pigmentosum	Uncertain_significance	0.227273	.	0.0202	0	0	0	0
6_46672943_A_G	A	G	rs1051931	PLA2G7	exonic	23.6	D	Asthma_and_atopy\x2c_susceptibility_to|not_provided	risk_factor	0.954545	0.8067	0.8458	0.7565	0.9087	0.8558	0.7239
6_64498055_T_A	T	A	rs66462731	EYS	exonic	25.3	D	not_specified|Retinitis_Pigmentosa\x2c_Recessive	Benign/Likely_benign	0.227273	.	0.1182	0.0696	0.1518	0.0726	0.056
6_71004213_C_T	C	T	rs143848379	COL9A1	exonic	24.4	D	not_specified	Uncertain_significance	0.0454545	.	0	0	0	0	0.0023
6_7578716_G_A	G	A	rs371234425	DSP	exonic	29.6	D	Arrhythmogenic_right_ventricular_cardiomyopathy\x2c_type_8|Dilated_cardiomyopathy_with_woolly_hair_and_keratoderma	Uncertain_significance	0.0454545	.	.	.	.	.	.
6_75797302_C_T	C	T	rs970547	COL12A1	exonic	27.8	D	not_specified	Benign	0.727273	0.7685	0.7738	0.7744	0.6796	0.6759	0.6831
6_7585950_A_C	A	C	rs138329459	DSP	exonic	21.9	D	Arrhythmogenic_right_ventricular_cardiomyopathy|Skin_fragility_woolly_hair_syndrome|Arrhythmogenic_right_ventricular_cardiomyopathy\x2c_type_8|Dilated_cardiomyopathy_with_woolly_hair_and_keratoderma|Ectodermal_dysplasia_skin_fragility_syndrome|Epidermolysis_bullosa\x2c_lethal_acantholytic|not_specified|Cardiovascular_phenotype|Cardiomyopathy\x2c_ARVC|not_provided	Conflicting_interpretations_of_pathogenicity	0.136364	.	0.0101	0	0.002	0	0
6_76624695_A_G	A	G	rs146461956	MYO6	exonic	25.6	D	not_specified|Nonsyndromic_Hearing_Loss\x2c_Dominant|Nonsyndromic_Hearing_Loss\x2c_Recessive	Benign/Likely_benign	0.0454545	.	0.0187	0.005	0	0	0
6_80228535_T_G	T	G	rs34068461	LCA5	exonic	23	D	Leber_congenital_amaurosis|not_specified	Benign/Likely_benign	0.181818	0.2372	0.2334	0.173	0.2192	0.2168	0.0741
6_90384274_T_C	T	C	rs41273327	MDN1	exonic	23.9	D	not_specified	Benign	0.227273	.	0.0375	0.0288	0.0327	0.1401	0.0166
7_107427322_A_C	A	C	rs34407351	SLC26A3	exonic	24.6	D	Congenital_secretory_diarrhea\x2c_chloride_type	Likely_benign	0.0909091	0.04605	0.0447	0.0467	0.005	0.0654	0.0023
7_107599806_C_T	C	T	rs35710474	LAMB1	exonic	35	D	not_specified	Benign	0.0909091	.	0.0504	0.0666	0.1071	0.0706	0.0038
7_113518434_C_A	C	A	rs1799999	PPP1R3A	exonic	24.7	D	Insulin_resistance\x2c_susceptibility_to	risk_factor	0.181818	0.202	0.2046	0.1153	0.6409	0.4141	0.1793
7_21893993_G_T	G	T	rs4722064	DNAH11	exonic	30	D	Ciliary_dyskinesia|not_specified	Benign	0.4	0.5305	0.5375	0.7087	0.3304	0.4182	0.3578
7_21924014_A_G	A	G	rs6461613	DNAH11	exonic	20.2	D	Ciliary_dyskinesia|not_specified	Benign	0.363636	.	0.634	0.8539	0.6617	0.7362	0.326
7_24756951_C_T	C	T	rs12540919	DFNA5	exonic	31	D	not_specified|Nonsyndromic_Hearing_Loss\x2c_Mixed	Benign/Likely_benign	0.136364	0.07974	0.0778	0.0964	0.13	0.1125	0.0439
7_45113121_G_A	G	A	rs2289366	CCM2	exonic	27.7	D	not_specified	Benign	0.454545	.	0.1138	0	0.005	0.001	0.0038
7_73457314_G_A	G	A	rs145519139	ELN	exonic	23.1	D	Supravalvar_aortic_stenosis|Cutis_laxa\x2c_autosomal_dominant	Uncertain_significance	0.0454545	.	.	.	.	.	.
7_87160618_A_T	A	T	rs2032582	ABCB1	exonic	23.2	D	Ovarian_Neoplasms|not_specified	Benign	0.136364	.	.	.	.	.	.
7_91871373_C_T	C	T	rs34358665	KRIT1	exonic	23.6	D	Angiokeratoma_corporis_diffusum_with_arteriovenous_fistulas|Cerebral_cavernous_malformation	Benign/Likely_benign	0.0454545	.	.	.	.	.	.
7_95034775_G_C	G	C	rs7493	PON2	exonic	21.8	D	PARAOXONASE_2_POLYMORPHISM	Benign	0.136364	0.1493	0.2334	0.2485	0.1885	0.3865	0.3321
8_10480546_G_A	G	A	rs150931842	RP1L1	exonic	34	D	Occult_macular_dystrophy	Benign	0.0909091	.	0.0317	0	0	0	0
8_144993557_C_T	C	T	rs375766567	PLEC	exonic	28.9	D	Epidermolysis_bullosa_simplex\x2c_Ogna_type|Epidermolysis_bullosa_simplex_with_pyloric_atresia|Epidermolysa_bullosa_simplex_and_limb_girdle_muscular_dystrophy|Limb-girdle_muscular_dystrophy\x2c_type_2Q|Epidermolysis_bullosa_simplex_with_nail_dystrophy	Uncertain_significance	0.0909091	.	.	.	.	.	.
8_144995494_C_T	C	T	rs6558407	PLEC	exonic	23.8	D	not_specified	Benign	0.0454545	.	0.2939	0.4294	0.1419	0.3466	0.028
8_145740376_G_A	G	A	rs35407712	RECQL4	exonic	27.2	D	Hereditary_cancer-predisposing_syndrome|Baller-Gerold_syndrome|not_specified	Benign	0.0909091	.	0.0821	0.001	0.001	0	0.0008
8_17915126_C_T	C	T	rs17636067	ASAH1	exonic	22.4	D	Farber_disease|not_provided	Benign/Likely_benign	0.181818	.	0.0274	0.001	0.0238	0.001	0.0008
8_18257854_T_C	T	C	rs1801280	NAT2	exonic	21.6	D	Slow_acetylator_due_to_N-acetyltransferase_enzyme_variant	drug_response	0.136364	0.3241	0.3617	0.4493	0.0377	0.3466	0.292
8_27373865_G_A	G	A	rs751141	EPHX2	exonic	29.5	D	Familial_hypercholesterolemia	risk_factor	0.0454545	0.08939	0.0965	0.0934	0.2282	0.1217	0.1051
8_41566438_C_T	C	T	rs2304877	ANK1	exonic	23.1	D	not_specified|Spherocytosis\x2c_Dominant	Benign/Likely_benign	0.181818	0.07695	0.0504	0.0437	0.0397	0.0072	0.0575
8_48701786_A_T	A	T	rs8178232	PRKDC	exonic	26.2	D	Immunodeficiency_26_with_or_without_neurologic_abnormalities|not_specified	Benign/Likely_benign	0.181818	.	0.0231	0	0.0179	0	0.0008
8_6338306_C_A	C	A	rs12674488	MCPH1	exonic	23.3	D	not_specified|Primary_Microcephaly\x2c_Recessive	Benign/Likely_benign	0.0909091	.	0.1153	0.163	0.1806	0.1871	0.0938
8_68421768_G_C	G	C	rs17853192	CPA6	exonic	28.4	D	Temporal_epilepsy\x2c_familial|not_specified	Benign/Likely_benign	0.136364	.	0.0951	0.0905	0.1974	0.0879	0.003
9_103046607_G_A	G	A	NO_TA	INVS	exonic	33	D	not_specified	Uncertain_significance	0.0454545	.	.	.	.	.	.
9_103340817_G_A	G	A	rs137921742	CAVIN4	exonic	24.4	D	not_specified	Benign	0.0454545	.	0.0706	0	0	0	0
9_107562804_T_C	T	C	rs2230808	ABCA1	exonic	22.4	D	Tangier_disease|Familial_High_Density_Lipoprotein_Deficiency	Benign	0.954545	0.7581	0.7478	0.7922	0.5883	0.6258	0.1324
9_108366734_G_A	G	A	rs34787999	FKTN	exonic	23.3	D	Fukuyama_congenital_muscular_dystrophy|Limb-girdle_muscular_dystrophy-dystroglycanopathy\x2c_type_C4|Congenital_muscular_dystrophy-dystroglycanopathy_without_mental_retardation\x2c_type_B4|not_specified|Cardiovascular_phenotype|Dilated_Cardiomyopathy\x2c_Recessive	Benign/Likely_benign	0.181818	0.2437	0.2205	0.2724	0.0913	0.0982	0.1339
9_111656228_T_A	T	A	rs2230798	ELP1	exonic	31	D	Familial_dysautonomia|not_specified	Benign	0.0909091	.	0.0346	0.0159	0.0278	0.0061	0
9_113562660_C_T	C	T	rs754730206	MUSK	exonic	34	D	Pena-Shokeir_syndrome_type_I|Myasthenic_syndrome\x2c_congenital\x2c_9\x2c_associated_with_acetylcholine_receptor_deficiency	Uncertain_significance	0.0454545	.	.	.	.	.	.
9_117186712_C_T	C	T	rs4978584	WHRN	exonic	22.1	D	Retinitis_pigmentosa-deafness_syndrome|not_specified|Nonsyndromic_Hearing_Loss\x2c_Recessive	Benign/Likely_benign	0.681818	0.3525	0.366	0.2117	0.3383	0.2679	0.0552
9_124065224_G_A	G	A	rs2230287	GSN	exonic	34	D	Amyloidosis	Benign	0.409091	.	0.1931	0.0119	0.122	0.1012	0.0371
9_135147182_C_T	C	T	rs150673589	SETX	exonic	27.3	D	Spinocerebellar_ataxia_autosomal_recessive_1|Amyotrophic_lateral_sclerosis_type_4|not_specified|Amyotrophic_Lateral_Sclerosis\x2c_Dominant|Ataxia_with_Oculomotor_Apraxia	Benign/Likely_benign	0.0454545	0.02034	0.0144	0	0.0179	0.0143	0
9_137698120_C_T	C	T	rs139039658	COL5A1	exonic	27.6	D	not_specified	Uncertain_significance	0.0454545	.	.	.	.	.	.
9_14819370_G_T	G	T	rs7023244	FREM1	exonic	23.8	D	Marles_Greenberg_Persaud_syndrome|not_specified	Benign	0.136364	0.2325	0.255	0.2525	0.0794	0.2055	0.0832
9_14842658_C_G	C	G	rs41298151	FREM1	exonic	24.9	D	Congenital_diaphragmatic_hernia|Marles_Greenberg_Persaud_syndrome|not_specified	Conflicting_interpretations_of_pathogenicity	0.0454545	.	0.0159	0.008	0.0238	0.0378	0.0151
9_19516335_T_C	T	C	rs61745273	SLC24A2	exonic	23.7	D	not_provided	Likely_benign	0.0909091	.	0.0317	0	0	0	0
9_21816758_G_A	G	A	rs7023954	MTAP	exonic	23.4	D	Diaphyseal_medullary_stenosis_with_malignant_fibrous_histiocytoma	Benign	0.3	0.4336	0.4438	0.3946	0.4375	0.2301	0.4334
9_271638_C_T	C	T	rs506121	DOCK8	exonic	24.8	D	Hyperimmunoglobulin_E_recurrent_infection_syndrome\x2c_autosomal_recessive|not_specified|Hyper-IgE_syndrome	Benign	0.0909091	0.2905	0.2767	0.341	0.375	0.2669	0.2776
9_286593_C_A	C	A	rs529208	DOCK8	exonic	23.6	D	Hyperimmunoglobulin_E_recurrent_infection_syndrome\x2c_autosomal_recessive|not_specified|Hyper-IgE_syndrome	Benign	0.272727	0.5024	0.5231	0.4841	0.7212	0.5706	0.3918
9_34500821_G_A	G	A	rs11793196	DNAI1	exonic	24.8	D	Ciliary_dyskinesia|Kartagener_syndrome|not_specified	Benign/Likely_benign	0.181818	0.1737	0.1455	0.1561	0.0119	0.1411	0.3601
9_34635679_G_A	G	A	rs11559048	SIGMAR1	exonic	34	D	Distal_spinal_muscular_atrophy\x2c_autosomal_recessive_2|Amyotrophic_lateral_sclerosis_16\x2c_juvenile	Benign	0.0454545	.	0.0115	0.002	0.0268	0.0072	0.0159
9_38396002_C_T	C	T	rs2228093	ALDH1B1	exonic	28.5	D	not_specified	Benign	0.454545	0.3104	0.2853	0.1511	0.3929	0.3078	0.0809
9_38396065_G_T	G	T	rs2073478	ALDH1B1	exonic	23.4	D	not_specified	Benign	0.181818	0.3828	0.3646	0.6093	0.3036	0.4765	0.2572
9_6595046_C_T	C	T	rs144090917	GLDC	exonic	23.5	D	Non-ketotic_hyperglycinemia|not_specified	Conflicting_interpretations_of_pathogenicity	0.0454545	.	0.0605	0	0.003	0	0
9_75315438_G_A	G	A	rs1796993	TMC1	exonic	23.1	D	not_specified|Nonsyndromic_Hearing_Loss\x2c_Dominant|Nonsyndromic_Hearing_Loss\x2c_Recessive	Benign/Likely_benign	0.5	.	0.2493	0.163	0.381	0.3119	0.2708
9_98209594_G_A	G	A	rs357564	PTCH1	exonic	28.8	D	Holoprosencephaly_sequence|Gorlin_syndrome|Hereditary_cancer-predisposing_syndrome|not_specified|not_provided	Benign	0.772727	0.4583	0.4063	0.3529	0.5863	0.4714	0.2254
X_17745057_A_T	A	T	rs149244552	NHS	exonic	20.1	D	Nance-Horan_syndrome|not_specified	Benign	0.142857	.	0	0	0.0553	0.0079	0
X_2856155_C_T	C	T	rs35143646	ARSE	exonic	24.2	D	not_specified|not_provided	Benign	0.714286	.	0.0778	0.8189	0.5496	0.8953	0.6932
X_32380996_C_T	C	T	rs1801187	DMD	exonic	32	D	Duchenne_muscular_dystrophy|Becker_muscular_dystrophy|Dilated_cardiomyopathy_3B|not_specified|Cardiovascular_phenotype	Benign/Likely_benign	0.809524	.	0.0289	0.6936	0.6508	0.6976	0.4634
X_38144822_C_T	C	T	rs12688514	RPGR	exonic	23.8	D	not_specified	Benign	0.238095	.	0.002	0.2981	0.2004	0.3822	0.0822
X_44091828_C_G	C	G	rs3747354	EFHC2	exonic	21.8	D	not_specified	Benign	0.190476	.	0	0.0028	0.0267	0.0825	0.0039
X_47082672_C_T	C	T	rs17550472	CDK16	exonic	24	D	not_specified	Benign	0.238095	.	0	0.007	0.1393	0.2094	0.0013
X_48317386_A_G	A	G	rs17281188	SLC38A5	exonic	22.9	D	not_specified	Benign	0.047619	.	0.0359	0.0891	0.1908	0.0903	0.0679
X_50341377_C_A	C	A	rs28362302	SHROOM4	exonic	24.7	D	not_specified|not_provided	Benign	0.142857	.	0	0.007	0.0496	0	0.0013
X_77268502_G_C	G	C	rs2227291	ATP7A	exonic	26.7	D	not_specified	Benign	0.0952381	.	0.337	0.3538	0.2443	0.3194	0.2167
